# Supplementary material for: Crystal structure of ethyl 6-methyl-2-oxo-4-(3,4,5-tri­meth­oxy­phen­yl)-1,2,3,4-tetra­hydro­pyrimidine-5-carboxyl­ate
Source: Acta Crystallogr E Crystallogr Commun. 2015 Feb 25;71(Pt 3):o206–7. doi: 10.1107/S2056989015003576 (PMC4350754; doi:10.1107/S2056989015003576)
Supplement: Supplementary file 1 [file e-71-0o206-sup1.cif]

##############################################################################
#                                                                            #
# This CIF contains the data in a paper accepted for publication in          #
# Acta Crystallographica Section E. It conforms to the requirements of       #
# Notes for Authors for Acta Crystallographica Section E, and has been       #
# peer reviewed under the auspices of the IUCr Commission on Journals.       #
#                                                                            #
# Full details of the Crystallographic Information File format               #
# are given in the paper "The Crystallographic Information File (CIF):       #
# a New Standard Archive File for Crystallography" by S. R. Hall, F. H.      #
# Allen and I. D. Brown [Acta Cryst. (1991), A47, 655-685].                  #
#                                                                            #
# The current version of the core CIF dictionary is obtainable from          #
# ftp://ftp.iucr.org/pub/cif_core.dic.                                       #
#                                                                            #
# Software is freely available for graphical display of the structure(s)     #
# in this CIF. For information consult the CIF software page                 #
# http://www.iucr.org/resources/cif/software.                                #
#                                                                            #
# This file may be used for bona fide research purposes within the           #
# scientific community so long as proper attribution is given to the journal # 
# article from which it was obtained.                                        #
#                                                                            #
##############################################################################
data_I
_database_code_depnum_ccdc_archive 'CCDC 1050728'
_audit_creation_method     SHELXL-97
_chemical_name_systematic
;\
Ethyl 6-methyl-2-oxo-4-(3,4,5-trimethoxyphenyl)-1,2,3,4-\
tetrahydropyrimidine-5-carboxylate
;
_chemical_name_common     ?
_chemical_formula_moiety     'C17 H22 N2 O6'
_chemical_formula_sum     'C17 H22 N2 O6'
_chemical_formula_iupac     'C17 H22 N2 O6'
_chemical_formula_weight     350.37
_chemical_melting_point     445
_symmetry_cell_setting     triclinic
_symmetry_space_group_name_H-M     'P -1'
_symmetry_space_group_name_Hall     '-P 1'
loop_
    _symmetry_equiv_pos_as_xyz
    'x, y, z'
    '-x, -y, -z'
_cell_length_a     10.1447(3)
_cell_length_b     10.1919(2)
_cell_length_c     10.8724(2)
_cell_angle_alpha     117.8820(10)
_cell_angle_beta     101.3710(10)
_cell_angle_gamma     105.4980(10)
_cell_volume     886.40(4)
_cell_formula_units_Z     2
_cell_measurement_reflns_used     3659
_cell_measurement_theta_min     0.99
_cell_measurement_theta_max     26.52
_cell_measurement_temperature     293(2)
_exptl_crystal_description     block
_exptl_crystal_colour     colourless
_exptl_crystal_size_max     0.20
_exptl_crystal_size_mid     0.15
_exptl_crystal_size_min     0.10
_exptl_crystal_density_diffrn     1.313
_exptl_crystal_density_meas     ?
_exptl_crystal_density_method     'not measured'
_exptl_crystal_F_000     372
_exptl_absorpt_coefficient_mu     0.100
_exptl_absorpt_correction_type     multi-scan
_exptl_absorpt_process_details
;
(SADABS; Bruker, 2008)
;
_exptl_absorpt_correction_T_min     0.9703
_exptl_absorpt_correction_T_max     0.9951
_exptl_special_details     ?
_diffrn_ambient_temperature     293(2)
_diffrn_radiation_type     MoK\a
_diffrn_radiation_wavelength     0.71073
_diffrn_radiation_source     'fine-focus sealed tube'
_diffrn_radiation_monochromator     graphite
_diffrn_measurement_device_type     'Bruker Kappa APEXII CCD'
_diffrn_measurement_method     '\f and \w scans'
_diffrn_detector_area_resol_mean     ?
_diffrn_reflns_number     13060
_diffrn_reflns_av_R_equivalents     0.0204
_diffrn_reflns_av_sigmaI/netI     0.0166
_diffrn_reflns_theta_min     2.25
_diffrn_reflns_theta_max     26.52
_diffrn_reflns_theta_full     26.52
_diffrn_measured_fraction_theta_max     0.991
_diffrn_measured_fraction_theta_full     0.991
_diffrn_reflns_limit_h_min     -12
_diffrn_reflns_limit_h_max     12
_diffrn_reflns_limit_k_min     -12
_diffrn_reflns_limit_k_max     12
_diffrn_reflns_limit_l_min     -13
_diffrn_reflns_limit_l_max     13
_diffrn_standards_number     0
_diffrn_standards_interval_count     .
_diffrn_standards_interval_time     .
_diffrn_standards_decay_%     ?
_refine_special_details
;
Refinement of <i>F</i>^2^ against ALL reflections. The weighted <i>R</i>-factor
<i>wR</i> and goodness of fit <i>S</i> are based on <i>F</i>^2^, conventional
<i>R</i>-factors <i>R</i> are based on <i>F</i>, with <i>F</i> set to zero for
negative <i>F</i>^2^. The threshold expression of <i>F</i>^2^ >
\s(<i>F</i>^2^) is used only for calculating <i>R</i>-factors(gt) <i>etc</i>.
and is not relevant to the choice of reflections for refinement.
<i>R</i>-factors based on <i>F</i>^2^ are statistically about twice as large
as those based on <i>F</i>, and <i>R</i>- factors based on ALL data will be
even larger.
;
_reflns_number_total     3659
_reflns_number_gt     3009
_reflns_threshold_expression     I>2\s(I)
_refine_ls_structure_factor_coef     Fsqd
_refine_ls_matrix_type     full
_refine_ls_R_factor_all     0.0596
_refine_ls_R_factor_gt     0.0497
_refine_ls_wR_factor_gt     0.1439
_refine_ls_wR_factor_ref     0.1542
_refine_ls_goodness_of_fit_ref     1.062
_refine_ls_restrained_S_all     1.088
_refine_ls_number_reflns     3659
_refine_ls_number_parameters     228
_refine_ls_number_restraints     1
_refine_ls_hydrogen_treatment     constr
_refine_ls_weighting_scheme     calc
_refine_ls_weighting_details
         'calc w=1/[\s^2^(Fo^2^)+(0.0769P)^2^+0.2863P] where P=(Fo^2^+2Fc^2^)/3'
_atom_sites_solution_hydrogens     geom
_atom_sites_solution_primary     direct
_atom_sites_solution_secondary     difmap
_refine_ls_shift/su_max     0.000
_refine_ls_shift/su_mean     0.000
_refine_diff_density_max     0.599
_refine_diff_density_min     -0.302
_refine_ls_extinction_method
;
SHELXL97 (Sheldrick, 2008)
;
_refine_ls_extinction_coef     0.023(4)
_refine_ls_extinction_expression
                                  'Fc^*^=kFc[1+0.001xFc^2^\l^3^/sin(2\q)]^-1/4^'
loop_
    _atom_type_symbol
    _atom_type_description
    _atom_type_scat_dispersion_real
    _atom_type_scat_dispersion_imag
    _atom_type_scat_source
    'C' 'C' 0.0033 0.0016
                         'International Tables Vol C Tables 4.2.6.8 and 6.1.1.4'
    'H' 'H' 0.0000 0.0000
                         'International Tables Vol C Tables 4.2.6.8 and 6.1.1.4'
    'N' 'N' 0.0061 0.0033
                         'International Tables Vol C Tables 4.2.6.8 and 6.1.1.4'
    'O' 'O' 0.0106 0.0060
                         'International Tables Vol C Tables 4.2.6.8 and 6.1.1.4'
_computing_data_collection
;
APEX2 (Bruker, 2008)
;
_computing_cell_refinement
;
APEX2 and SAINT (Bruker, 2008)
;
_computing_data_reduction
;
SAINT and XPREP (Bruker, 2008)
;
_computing_structure_solution
;
SIR92 (Altomare <i>et al.</i>, 1993)
;
_computing_structure_refinement
;
SHELXL97 (Sheldrick, 2008)
;
_computing_molecular_graphics
;
ORTEP-3 for Windows (Farrugia, 2012) and Mercury (Macrae <i>et al.</i>,
2008)
;
_computing_publication_material
;
PLATON (Spek, 2009)
;
loop_
    _atom_site_type_symbol
    _atom_site_label
    _atom_site_fract_x
    _atom_site_fract_y
    _atom_site_fract_z
    _atom_site_U_iso_or_equiv
    _atom_site_adp_type
    _atom_site_calc_flag
    _atom_site_refinement_flags
    _atom_site_occupancy
    _atom_site_symmetry_multiplicity
    _atom_site_disorder_assembly
    _atom_site_disorder_group
    C C1 0.37112(18) 0.3299(2) 0.72474(17) 0.0394(4) Uani d . 1 1 . .
    C C2 0.44867(19) 0.2873(2) 0.80886(18) 0.0410(4) Uani d . 1 1 . .
    H H2 0.4009 0.1946 0.8073 0.049 Uiso calc R 1 1 . .
    C C3 0.59827(19) 0.3837(2) 0.89570(18) 0.0415(4) Uani d . 1 1 . .
    C C4 0.66902(18) 0.5242(2) 0.90186(18) 0.0429(4) Uani d . 1 1 . .
    C C5 0.5914(2) 0.5645(2) 0.8146(2) 0.0477(4) Uani d . 1 1 . .
    C C6 0.4429(2) 0.4661(2) 0.7249(2) 0.0466(4) Uani d . 1 1 . .
    H H6 0.3916 0.4918 0.6647 0.056 Uiso calc R 1 1 . .
    C C7 0.6280(3) 0.2077(3) 0.9753(3) 0.0698(6) Uani d . 1 1 . .
    H H7A 0.7016 0.2040 1.0427 0.105 Uiso calc R 1 1 . .
    H H7B 0.5992 0.1174 0.8743 0.105 Uiso calc R 1 1 . .
    H H7C 0.5433 0.2011 1.0028 0.105 Uiso calc R 1 1 . .
    C C8 0.9201(2) 0.6153(3) 0.9346(2) 0.0652(6) Uani d . 1 1 . .
    H H8A 1.0172 0.6907 1.0103 0.098 Uiso calc R 1 1 . .
    H H8B 0.9011 0.6404 0.8599 0.098 Uiso calc R 1 1 . .
    H H8C 0.9141 0.5062 0.8882 0.098 Uiso calc R 1 1 . .
    C C9 0.5979(3) 0.7486(3) 0.7382(4) 0.0828(8) Uani d . 1 1 . .
    H H9A 0.6640 0.8501 0.7591 0.124 Uiso calc R 1 1 . .
    H H9B 0.5124 0.7596 0.7590 0.124 Uiso calc R 1 1 . .
    H H9C 0.5679 0.6647 0.6343 0.124 Uiso calc R 1 1 . .
    C C10 0.0111(2) 0.1030(3) 0.2264(2) 0.0599(5) Uani d . 1 1 . .
    H H10A -0.0726 0.1254 0.2006 0.090 Uiso calc R 1 1 . .
    H H10B -0.0203 -0.0123 0.1806 0.090 Uiso calc R 1 1 . .
    H H10C 0.0824 0.1408 0.1908 0.090 Uiso calc R 1 1 . .
    C C11 0.07976(19) 0.1893(2) 0.39399(19) 0.0445(4) Uani d . 1 1 . .
    C C12 0.15090(18) 0.1416(2) 0.47179(19) 0.0425(4) Uani d . 1 1 . .
    C C13 0.20307(18) 0.2357(2) 0.64192(18) 0.0410(4) Uani d . 1 1 . .
    H H13 0.1699 0.1573 0.6694 0.049 Uiso calc R 1 1 . .
    C C14 0.0864(2) 0.4142(2) 0.62100(19) 0.0455(4) Uani d . 1 1 . .
    C C15 0.1840(2) -0.0008(2) 0.3951(2) 0.0496(4) Uani d . 1 1 . .
    C C16 0.2722(3) -0.1808(3) 0.4190(3) 0.0833(8) Uani d D 1 1 . .
    H H16A 0.3437 -0.1572 0.3764 0.100 Uiso calc R 1 1 . .
    H H16B 0.1855 -0.2781 0.3388 0.100 Uiso calc R 1 1 . .
    C C17 0.3362(5) -0.2078(4) 0.5344(4) 0.1191(13) Uani d D 1 1 . .
    H H17A 0.3634 -0.2977 0.4898 0.179 Uiso calc R 1 1 . .
    H H17B 0.2647 -0.2321 0.5754 0.179 Uiso calc R 1 1 . .
    H H17C 0.4223 -0.1113 0.6131 0.179 Uiso calc R 1 1 . .
    N N1 0.06044(18) 0.33131(19) 0.47041(16) 0.0507(4) Uani d . 1 1 . .
    H H1N 0.0304 0.3699 0.4205 0.061 Uiso calc R 1 1 . .
    N N2 0.13307(16) 0.34918(19) 0.69333(16) 0.0447(4) Uani d . 1 1 . .
    H H2N 0.1210 0.3761 0.7766 0.054 Uiso calc R 1 1 . .
    O O1 0.1753(2) -0.07004(19) 0.26618(17) 0.0744(5) Uani d . 1 1 . .
    O O2 0.23206(16) -0.04531(16) 0.48721(16) 0.0609(4) Uani d . 1 1 . .
    O O3 0.68614(15) 0.35473(16) 0.98399(14) 0.0559(4) Uani d . 1 1 . .
    O O4 0.81300(14) 0.62806(16) 1.00213(14) 0.0542(4) Uani d . 1 1 . .
    O O5 0.67016(17) 0.70646(19) 0.8294(2) 0.0717(5) Uani d . 1 1 . .
    O O6 0.06186(17) 0.53697(18) 0.68139(15) 0.0598(4) Uani d . 1 1 . .
loop_
    _atom_site_aniso_label
    _atom_site_aniso_U_11
    _atom_site_aniso_U_22
    _atom_site_aniso_U_33
    _atom_site_aniso_U_12
    _atom_site_aniso_U_13
    _atom_site_aniso_U_23
    C1 0.0405(8) 0.0409(8) 0.0349(8) 0.0214(7) 0.0128(7) 0.0178(7)
    C2 0.0455(9) 0.0391(8) 0.0371(8) 0.0222(7) 0.0126(7) 0.0189(7)
    C3 0.0465(9) 0.0450(9) 0.0316(8) 0.0272(7) 0.0116(7) 0.0170(7)
    C4 0.0390(8) 0.0457(9) 0.0338(8) 0.0192(7) 0.0105(6) 0.0153(7)
    C5 0.0468(9) 0.0465(9) 0.0505(10) 0.0197(8) 0.0179(8) 0.0273(8)
    C6 0.0450(9) 0.0532(10) 0.0487(10) 0.0246(8) 0.0138(8) 0.0324(8)
    C7 0.0782(15) 0.0662(13) 0.0680(13) 0.0347(12) 0.0081(11) 0.0440(11)
    C8 0.0440(10) 0.0744(14) 0.0590(12) 0.0240(10) 0.0159(9) 0.0256(11)
    C9 0.0771(16) 0.0827(17) 0.117(2) 0.0329(14) 0.0329(15) 0.0762(17)
    C10 0.0654(12) 0.0652(12) 0.0397(10) 0.0334(10) 0.0109(9) 0.0223(9)
    C11 0.0431(9) 0.0451(9) 0.0386(9) 0.0197(7) 0.0121(7) 0.0190(7)
    C12 0.0385(8) 0.0399(8) 0.0397(9) 0.0160(7) 0.0099(7) 0.0174(7)
    C13 0.0402(8) 0.0438(9) 0.0409(9) 0.0207(7) 0.0127(7) 0.0240(7)
    C14 0.0454(9) 0.0535(10) 0.0405(9) 0.0290(8) 0.0156(7) 0.0237(8)
    C15 0.0433(9) 0.0399(9) 0.0471(10) 0.0154(7) 0.0070(7) 0.0157(8)
    C16 0.0882(17) 0.0513(12) 0.0835(17) 0.0417(12) 0.0098(13) 0.0202(12)
    C17 0.142(3) 0.094(2) 0.107(2) 0.079(2) 0.012(2) 0.0433(19)
    N1 0.0662(10) 0.0574(9) 0.0382(8) 0.0390(8) 0.0178(7) 0.0269(7)
    N2 0.0461(8) 0.0586(9) 0.0364(7) 0.0312(7) 0.0170(6) 0.0257(7)
    O1 0.0979(12) 0.0630(9) 0.0499(9) 0.0456(9) 0.0243(8) 0.0172(7)
    O2 0.0668(9) 0.0449(7) 0.0571(8) 0.0302(7) 0.0086(7) 0.0203(6)
    O3 0.0544(8) 0.0581(8) 0.0487(7) 0.0271(6) 0.0034(6) 0.0289(6)
    O4 0.0419(7) 0.0570(8) 0.0397(7) 0.0149(6) 0.0088(5) 0.0152(6)
    O5 0.0554(8) 0.0653(9) 0.0974(12) 0.0163(7) 0.0160(8) 0.0564(9)
    O6 0.0778(10) 0.0686(9) 0.0446(7) 0.0525(8) 0.0231(7) 0.0277(7)
_geom_special_details
;
All e.s.d.'s (except the e.s.d. in the dihedral angle between two l.s. planes)
are estimated using the full covariance matrix. The cell e.s.d.'s are taken
into account individually in the estimation of e.s.d.'s in distances, angles
and torsion angles; correlations between e.s.d.'s in cell parameters are only
used when they are defined by crystal symmetry. An approximate (isotropic)
treatment of cell e.s.d.'s is used for estimating e.s.d.'s involving l.s.
planes.
;
loop_
    _geom_bond_atom_site_label_1
    _geom_bond_atom_site_label_2
    _geom_bond_site_symmetry_2
    _geom_bond_distance
    _geom_bond_publ_flag
    C1 C2 . 1.384(2) ?
    C1 C6 . 1.384(2) ?
    C1 C13 . 1.533(2) ?
    C2 C3 . 1.389(2) ?
    C2 H2 . 0.9300 ?
    C3 O3 . 1.368(2) ?
    C3 C4 . 1.383(3) ?
    C4 O4 . 1.382(2) ?
    C4 C5 . 1.390(3) ?
    C5 O5 . 1.368(2) ?
    C5 C6 . 1.387(3) ?
    C6 H6 . 0.9300 ?
    C7 O3 . 1.406(3) ?
    C7 H7A . 0.9600 ?
    C7 H7B . 0.9600 ?
    C7 H7C . 0.9600 ?
    C8 O4 . 1.428(2) ?
    C8 H8A . 0.9600 ?
    C8 H8B . 0.9600 ?
    C8 H8C . 0.9600 ?
    C9 O5 . 1.410(3) ?
    C9 H9A . 0.9600 ?
    C9 H9B . 0.9600 ?
    C9 H9C . 0.9600 ?
    C10 C11 . 1.501(2) ?
    C10 H10A . 0.9600 ?
    C10 H10B . 0.9600 ?
    C10 H10C . 0.9600 ?
    C11 C12 . 1.344(2) ?
    C11 N1 . 1.383(2) ?
    C12 C15 . 1.468(2) ?
    C12 C13 . 1.518(2) ?
    C13 N2 . 1.464(2) ?
    C13 H13 . 0.9800 ?
    C14 O6 . 1.233(2) ?
    C14 N2 . 1.338(2) ?
    C14 N1 . 1.371(2) ?
    C15 O1 . 1.210(2) ?
    C15 O2 . 1.340(2) ?
    C16 O2 . 1.444(3) ?
    C16 C17 . 1.472(3) ?
    C16 H16A . 0.9700 ?
    C16 H16B . 0.9700 ?
    C17 H17A . 0.9600 ?
    C17 H17B . 0.9600 ?
    C17 H17C . 0.9600 ?
    N1 H1N . 0.8600 ?
    N2 H2N . 0.8600 ?
loop_
    _geom_angle_atom_site_label_1
    _geom_angle_atom_site_label_2
    _geom_angle_atom_site_label_3
    _geom_angle_site_symmetry_1
    _geom_angle_site_symmetry_3
    _geom_angle
    _geom_angle_publ_flag
    C2 C1 C6 . . 120.13(15) ?
    C2 C1 C13 . . 120.26(15) ?
    C6 C1 C13 . . 119.40(15) ?
    C1 C2 C3 . . 119.70(16) ?
    C1 C2 H2 . . 120.1 ?
    C3 C2 H2 . . 120.2 ?
    O3 C3 C4 . . 114.49(15) ?
    O3 C3 C2 . . 125.05(16) ?
    C4 C3 C2 . . 120.42(15) ?
    O4 C4 C3 . . 119.43(15) ?
    O4 C4 C5 . . 120.85(16) ?
    C3 C4 C5 . . 119.58(16) ?
    O5 C5 C6 . . 124.58(17) ?
    O5 C5 C4 . . 115.35(16) ?
    C6 C5 C4 . . 120.03(17) ?
    C1 C6 C5 . . 120.03(16) ?
    C1 C6 H6 . . 120.0 ?
    C5 C6 H6 . . 120.0 ?
    O3 C7 H7A . . 109.5 ?
    O3 C7 H7B . . 109.5 ?
    H7A C7 H7B . . 109.5 ?
    O3 C7 H7C . . 109.5 ?
    H7A C7 H7C . . 109.5 ?
    H7B C7 H7C . . 109.5 ?
    O4 C8 H8A . . 109.5 ?
    O4 C8 H8B . . 109.5 ?
    H8A C8 H8B . . 109.5 ?
    O4 C8 H8C . . 109.5 ?
    H8A C8 H8C . . 109.5 ?
    H8B C8 H8C . . 109.5 ?
    O5 C9 H9A . . 109.5 ?
    O5 C9 H9B . . 109.5 ?
    H9A C9 H9B . . 109.5 ?
    O5 C9 H9C . . 109.5 ?
    H9A C9 H9C . . 109.5 ?
    H9B C9 H9C . . 109.5 ?
    C11 C10 H10A . . 109.5 ?
    C11 C10 H10B . . 109.5 ?
    H10A C10 H10B . . 109.5 ?
    C11 C10 H10C . . 109.5 ?
    H10A C10 H10C . . 109.5 ?
    H10B C10 H10C . . 109.5 ?
    C12 C11 N1 . . 119.53(15) ?
    C12 C11 C10 . . 127.51(17) ?
    N1 C11 C10 . . 112.94(15) ?
    C11 C12 C15 . . 120.97(16) ?
    C11 C12 C13 . . 121.07(15) ?
    C15 C12 C13 . . 117.94(15) ?
    N2 C13 C12 . . 109.34(13) ?
    N2 C13 C1 . . 109.29(14) ?
    C12 C13 C1 . . 114.52(14) ?
    N2 C13 H13 . . 107.8 ?
    C12 C13 H13 . . 107.8 ?
    C1 C13 H13 . . 107.8 ?
    O6 C14 N2 . . 123.56(16) ?
    O6 C14 N1 . . 120.72(16) ?
    N2 C14 N1 . . 115.66(15) ?
    O1 C15 O2 . . 122.09(18) ?
    O1 C15 C12 . . 125.98(18) ?
    O2 C15 C12 . . 111.89(16) ?
    O2 C16 C17 . . 109.0(2) ?
    O2 C16 H16A . . 109.9 ?
    C17 C16 H16A . . 109.9 ?
    O2 C16 H16B . . 109.9 ?
    C17 C16 H16B . . 109.9 ?
    H16A C16 H16B . . 108.3 ?
    C16 C17 H17A . . 109.5 ?
    C16 C17 H17B . . 109.5 ?
    H17A C17 H17B . . 109.5 ?
    C16 C17 H17C . . 109.5 ?
    H17A C17 H17C . . 109.5 ?
    H17B C17 H17C . . 109.5 ?
    C14 N1 C11 . . 123.90(15) ?
    C14 N1 H1N . . 118.1 ?
    C11 N1 H1N . . 118.1 ?
    C14 N2 C13 . . 125.19(14) ?
    C14 N2 H2N . . 117.4 ?
    C13 N2 H2N . . 117.4 ?
    C15 O2 C16 . . 114.13(17) ?
    C3 O3 C7 . . 118.70(15) ?
    C4 O4 C8 . . 113.93(14) ?
    C5 O5 C9 . . 117.35(17) ?
loop_
    _geom_torsion_atom_site_label_1
    _geom_torsion_atom_site_label_2
    _geom_torsion_atom_site_label_3
    _geom_torsion_atom_site_label_4
    _geom_torsion_site_symmetry_1
    _geom_torsion_site_symmetry_2
    _geom_torsion_site_symmetry_3
    _geom_torsion_site_symmetry_4
    _geom_torsion
    _geom_torsion_publ_flag
    C6 C1 C2 C3 . . . . 1.3(2) ?
    C13 C1 C2 C3 . . . . -173.41(15) ?
    C1 C2 C3 O3 . . . . 179.57(16) ?
    C1 C2 C3 C4 . . . . 1.8(2) ?
    O3 C3 C4 O4 . . . . -5.5(2) ?
    C2 C3 C4 O4 . . . . 172.46(15) ?
    O3 C3 C4 C5 . . . . 178.81(15) ?
    C2 C3 C4 C5 . . . . -3.2(3) ?
    O4 C4 C5 O5 . . . . 3.7(3) ?
    C3 C4 C5 O5 . . . . 179.34(16) ?
    O4 C4 C5 C6 . . . . -174.07(16) ?
    C3 C4 C5 C6 . . . . 1.6(3) ?
    C2 C1 C6 C5 . . . . -2.9(3) ?
    C13 C1 C6 C5 . . . . 171.79(16) ?
    O5 C5 C6 C1 . . . . -176.06(17) ?
    C4 C5 C6 C1 . . . . 1.5(3) ?
    N1 C11 C12 C15 . . . . -174.94(16) ?
    C10 C11 C12 C15 . . . . 6.9(3) ?
    N1 C11 C12 C13 . . . . 3.4(3) ?
    C10 C11 C12 C13 . . . . -174.76(18) ?
    C11 C12 C13 N2 . . . . 13.6(2) ?
    C15 C12 C13 N2 . . . . -167.97(15) ?
    C11 C12 C13 C1 . . . . -109.38(18) ?
    C15 C12 C13 C1 . . . . 69.0(2) ?
    C2 C1 C13 N2 . . . . 122.09(16) ?
    C6 C1 C13 N2 . . . . -52.6(2) ?
    C2 C1 C13 C12 . . . . -114.87(17) ?
    C6 C1 C13 C12 . . . . 70.4(2) ?
    C11 C12 C15 O1 . . . . 12.9(3) ?
    C13 C12 C15 O1 . . . . -165.48(19) ?
    C11 C12 C15 O2 . . . . -169.40(16) ?
    C13 C12 C15 O2 . . . . 12.2(2) ?
    O6 C14 N1 C11 . . . . -177.32(18) ?
    N2 C14 N1 C11 . . . . 0.0(3) ?
    C12 C11 N1 C14 . . . . -11.8(3) ?
    C10 C11 N1 C14 . . . . 166.62(18) ?
    O6 C14 N2 C13 . . . . -161.54(18) ?
    N1 C14 N2 C13 . . . . 21.2(3) ?
    C12 C13 N2 C14 . . . . -27.1(2) ?
    C1 C13 N2 C14 . . . . 98.96(19) ?
    O1 C15 O2 C16 . . . . 0.3(3) ?
    C12 C15 O2 C16 . . . . -177.52(18) ?
    C17 C16 O2 C15 . . . . 174.6(2) ?
    C4 C3 O3 C7 . . . . -174.43(18) ?
    C2 C3 O3 C7 . . . . 7.7(3) ?
    C3 C4 O4 C8 . . . . 102.7(2) ?
    C5 C4 O4 C8 . . . . -81.7(2) ?
    C6 C5 O5 C9 . . . . -5.1(3) ?
    C4 C5 O5 C9 . . . . 177.3(2) ?
loop_
    _geom_hbond_atom_site_label_D
    _geom_hbond_atom_site_label_H
    _geom_hbond_atom_site_label_A
    _geom_hbond_site_symmetry_A
    _geom_hbond_distance_DH
    _geom_hbond_distance_HA
    _geom_hbond_distance_DA
    _geom_hbond_angle_DHA
    _geom_hbond_publ_flag
    N1 H1N O6 2_566 0.86 2.01 2.867(2) 171 yes
    N2 H2N O3 2_667 0.86 2.56 3.0629(19) 118 no
    N2 H2N O4 2_667 0.86 2.39 3.1331(19) 145 yes
    C8 H8A O1 1_666 0.96 2.46 3.325(3) 149 yes
    C9 H9A O1 2_666 0.96 2.56 3.491(3) 163 yes
_iucr_refine_instructions_details
;
TITL shelxl in space group P -1
CELL  0.71073  10.1447  10.1919  10.8724  117.882  101.371  105.498
ZERR     2.00   0.0003   0.0002   0.0002    0.001    0.001    0.001
LATT   1
SFAC  C    H    N    O
UNIT  34   44   4    12
MERG   2
DFIX     1.540   0.0050 C16 C17
EQIV $1 -x, -y+1, -z+1
EQIV $2 -x+1, -y+1, -z+2
HTAB N1 O6_$1
HTAB N2 O3_$2
HTAB N2 O4_$2
EQIV $3  X+1, +Y+1, +Z+1
HTAB C8 O1_$3
EQIV $4  -X+1, -Y+1, -Z+1
HTAB C9 O1_$4
MPLA 6 N1 C11 C12 C13 N2 C14
MPLA 6 C1 C2 C3 C4 C5 C6
MPLA 4 N1 C11 C12 C14
FMAP   2
PLAN    5
SIZE     0.10   0.15   0.20
ACTA
BOND   $H
CONF
L.S.  10
TEMP    20.00
WGHT    0.076900    0.286300
EXTI    0.023480
FVAR       0.31023
C1    1    0.371125    0.329945    0.724743    11.00000    0.04054    0.04090 =
         0.03494    0.01778    0.01281    0.02145
C2    1    0.448675    0.287331    0.808857    11.00000    0.04554    0.03911 =
         0.03710    0.01887    0.01262    0.02219
AFIX  43
H2    2    0.400882    0.194617    0.807270    11.00000   -1.20000
AFIX   0
C3    1    0.598275    0.383678    0.895703    11.00000    0.04650    0.04498 =
         0.03160    0.01702    0.01159    0.02721
C4    1    0.669020    0.524185    0.901863    11.00000    0.03905    0.04573 =
         0.03383    0.01525    0.01047    0.01915
C5    1    0.591375    0.564473    0.814631    11.00000    0.04681    0.04653 =
         0.05054    0.02725    0.01794    0.01975
C6    1    0.442909    0.466138    0.724853    11.00000    0.04498    0.05321 =
         0.04874    0.03242    0.01375    0.02462
AFIX  43
H6    2    0.391591    0.491755    0.664708    11.00000   -1.20000
AFIX   0
C7    1    0.627957    0.207661    0.975258    11.00000    0.07817    0.06618 =
         0.06802    0.04398    0.00814    0.03470
AFIX  33
H7A   2    0.701636    0.204011    1.042670    11.00000   -1.50000
H7B   2    0.599217    0.117423    0.874330    11.00000   -1.50000
H7C   2    0.543280    0.201114    1.002807    11.00000   -1.50000
AFIX   0
C8    1    0.920108    0.615303    0.934571    11.00000    0.04400    0.07436 =
         0.05896    0.02556    0.01585    0.02400
AFIX  33
H8A   2    1.017151    0.690687    1.010251    11.00000   -1.50000
H8B   2    0.901061    0.640421    0.859866    11.00000   -1.50000
H8C   2    0.914140    0.506219    0.888166    11.00000   -1.50000
AFIX   0
C9    1    0.597864    0.748578    0.738160    11.00000    0.07715    0.08269 =
         0.11666    0.07617    0.03292    0.03289
AFIX  33
H9A   2    0.664026    0.850098    0.759052    11.00000   -1.50000
H9B   2    0.512385    0.759623    0.758979    11.00000   -1.50000
H9C   2    0.567942    0.664702    0.634282    11.00000   -1.50000
AFIX   0
C10   1    0.011139    0.103038    0.226395    11.00000    0.06537    0.06517 =
         0.03970    0.02229    0.01088    0.03342
AFIX 137
H10A  2   -0.072569    0.125435    0.200569    11.00000   -1.50000
H10B  2   -0.020323   -0.012334    0.180601    11.00000   -1.50000
H10C  2    0.082414    0.140799    0.190803    11.00000   -1.50000
AFIX   0
C11   1    0.079755    0.189346    0.393988    11.00000    0.04315    0.04509 =
         0.03865    0.01903    0.01207    0.01974
C12   1    0.150901    0.141564    0.471794    11.00000    0.03852    0.03995 =
         0.03967    0.01745    0.00990    0.01597
C13   1    0.203067    0.235743    0.641921    11.00000    0.04021    0.04382 =
         0.04092    0.02396    0.01271    0.02073
AFIX  13
H13   2    0.169887    0.157332    0.669398    11.00000   -1.20000
AFIX   0
C14   1    0.086406    0.414244    0.620997    11.00000    0.04544    0.05349 =
         0.04046    0.02365    0.01556    0.02897
C15   1    0.184048   -0.000849    0.395126    11.00000    0.04330    0.03986 =
         0.04714    0.01570    0.00703    0.01537
C16   1    0.272232   -0.180769    0.419015    11.00000    0.08824    0.05129 =
         0.08353    0.02017    0.00982    0.04172
AFIX  23
H16A  2    0.343655   -0.157249    0.376380    11.00000   -1.20000
H16B  2    0.185521   -0.278139    0.338761    11.00000   -1.20000
AFIX   0
C17   1    0.336201   -0.207805    0.534373    11.00000    0.14222    0.09441 =
         0.10673    0.04328    0.01195    0.07913
AFIX  33
H17A  2    0.363350   -0.297655    0.489820    11.00000   -1.50000
H17B  2    0.264672   -0.232087    0.575395    11.00000   -1.50000
H17C  2    0.422287   -0.111300    0.613117    11.00000   -1.50000
AFIX   0
N1    3    0.060442    0.331306    0.470414    11.00000    0.06619    0.05741 =
         0.03825    0.02685    0.01779    0.03900
AFIX  43
H1N   2    0.030365    0.369852    0.420535    11.00000   -1.20000
AFIX   0
N2    3    0.133065    0.349183    0.693328    11.00000    0.04607    0.05858 =
         0.03643    0.02566    0.01697    0.03120
AFIX  43
H2N   2    0.120979    0.376135    0.776614    11.00000   -1.20000
AFIX   0
O1    4    0.175310   -0.070037    0.266182    11.00000    0.09788    0.06297 =
         0.04993    0.01723    0.02431    0.04558
O2    4    0.232065   -0.045309    0.487212    11.00000    0.06684    0.04489 =
         0.05711    0.02027    0.00862    0.03023
O3    4    0.686143    0.354726    0.983995    11.00000    0.05439    0.05813 =
         0.04865    0.02888    0.00341    0.02705
O4    4    0.812996    0.628063    1.002126    11.00000    0.04189    0.05700 =
         0.03973    0.01519    0.00882    0.01490
O5    4    0.670161    0.706455    0.829443    11.00000    0.05540    0.06535 =
         0.09741    0.05638    0.01601    0.01627
O6    4    0.061863    0.536973    0.681390    11.00000    0.07778    0.06855 =
         0.04460    0.02765    0.02310    0.05247
HKLF 4
REM  shelxl in space group P -1
REM R1 =  0.0497 for   3009 Fo > 4sig(Fo)  and  0.0596 for all   3659 data
REM    228 parameters refined using      1 restraints
END
WGHT      0.0769      0.2863
REM Highest difference peak  0.599,  deepest hole -0.302,  1-sigma level  0.040
Q1    1   0.4047 -0.1337  0.4792  11.00000  0.05    0.60
Q2    1   0.1861  0.4331  0.8056  11.00000  0.05    0.30
Q3    1   0.2539 -0.1755  0.4960  11.00000  0.05    0.25
Q4    1   0.2896  0.2766  0.6789  11.00000  0.05    0.24
Q5    1   0.2062 -0.0385  0.5535  11.00000  0.05    0.22
;
data_global
_journal_date_recd_electronic     2015-02-10
_journal_date_accepted     2015-02-20
_journal_name_full     'Acta Crystallographica, Section E'
_journal_year     2015
_journal_volume     71
_journal_issue      3
_journal_page_first     o206
_journal_page_last     o207
_journal_paper_category     HO
_journal_paper_doi     10.1107/S2056989015003576
_journal_coeditor_code     ZS2327
_publ_contact_author_name     'Dr G. Vasuki'
_publ_contact_author_address
;
Department of Physics
Kunthavai Naachiar Govt. Arts College (W)(Autonomous)
Thanjavur-613 007.
;
_publ_contact_author_email     'vasuki.arasi@yahoo.com'
_publ_contact_author_fax     '04362 237152'
_publ_contact_author_phone     '9791402323'
_publ_section_title
;\
Crystal structure of ethyl
6-methyl-2-oxo-4-(3,4,5-trimethoxyphenyl)-1,2,3,4-tetrahydropyrimidine-5-\
carboxylate
;
loop_
    _publ_author_name
    _publ_author_address
    'J. J. Novina'
;         Department of Physics
          Idhaya College for Women
          Kumbakonam-1
          India
;
    'G. Vasuki'
;         Department of Physics
          Kunthavai Naachiar Govt. Arts College (W) (Autonomous)
          Thanjavur-7
          India
;
    'M. Suresh'
;         PG & Research Department of Chemistry
          Jamal Mohamed College (Autonomous)
          Tiruchirappalli-20
          India
;
    'M. Syed Ali Padusha'
;         PG & Research Department of Chemistry
          Jamal Mohamed College (Autonomous)
          Tiruchirappalli-20
          India
;
