# Supplementary material for: Crystal structure of ethyl 6-methyl-2-oxo-4-(3,4,5-tri­meth­oxy­phen­yl)-1,2,3,4-tetra­hydro­pyrimidine-5-carboxyl­ate
Source: Acta Crystallogr E Crystallogr Commun. 2015 Feb 25;71(Pt 3):o206–7. doi: 10.1107/S2056989015003576 (PMC4350754; doi:10.1107/S2056989015003576)
Supplement: Supplementary file 2 [file e-71-0o206-Isup2.hkl]

# 
# h,k,l, Fc-squared, Fo-squared, sigma(Fo-squared) and status flag 
# 
data_I
_shelx_title ' shelxl in space group P -1' 
_shelx_refln_list_code          4 
_shelx_F_calc_maximum      111.93 
_exptl_crystal_F_000       372.00 
_reflns_d_resolution_high  0.7959 
 
loop_ 
 _symmetry_equiv_pos_as_xyz 
 'x, y, z' 
 '-x, -y, -z' 
 
_cell_length_a    10.1447 
_cell_length_b    10.1919 
_cell_length_c    10.8724 
_cell_angle_alpha 117.882 
_cell_angle_beta  101.371 
_cell_angle_gamma 105.498 
 
_shelx_F_squared_multiplier     1.000 
 
loop_ 
 _refln_index_h 
 _refln_index_k 
 _refln_index_l 
 _refln_F_squared_calc 
 _refln_F_squared_meas 
 _refln_F_squared_sigma 
 _refln_observed_status 
   1   0   0      191.36      181.09      1.71 o 
   2   0   0      111.84      106.26      1.25 o 
   3   0   0      153.20      128.80      2.02 o 
   4   0   0     1187.82     1210.93     12.77 o 
   5   0   0      113.29      149.76      1.86 o 
   6   0   0        0.01        0.26      0.14 o 
   7   0   0       50.08       52.36      1.07 o 
   8   0   0      169.85      160.05      2.57 o 
   9   0   0        0.05        0.08      0.25 o 
  10   0   0        1.98        2.37      0.62 o 
  11   0   0        1.37        1.21      0.68 o 
 -11   1   0        0.03       -0.33      0.36 o 
 -10   1   0        4.51        5.48      0.53 o 
  -9   1   0       14.78       15.87      0.79 o 
  -8   1   0       20.66       16.79      0.64 o 
  -7   1   0       56.17       63.35      1.55 o 
  -6   1   0      238.66      244.31      2.86 o 
  -5   1   0      362.52      300.77      3.37 o 
  -4   1   0      326.87      342.11      3.49 o 
  -3   1   0      521.18      409.01      3.96 o 
  -2   1   0       12.61       10.03      0.22 o 
  -1   1   0     2459.10     2471.11     33.92 o 
   0   1   0     2091.65     1967.27     14.55 o 
   1   1   0       93.54      109.74      0.90 o 
   2   1   0     4903.83     4553.89     41.86 o 
   3   1   0     3534.91     3485.71     35.32 o 
   4   1   0      835.34      822.26      8.62 o 
   5   1   0      146.41      144.57      2.15 o 
   6   1   0       23.96       17.19      0.38 o 
   7   1   0        1.86        2.22      0.26 o 
   8   1   0      103.28       89.99      1.47 o 
   9   1   0        0.38        0.81      0.26 o 
  10   1   0        0.35        0.10      0.37 o 
 -12   2   0        0.09       -0.03      0.37 o 
 -11   2   0        0.53        0.27      0.36 o 
 -10   2   0        9.03        8.11      0.64 o 
  -9   2   0        0.34        0.67      0.36 o 
  -8   2   0       14.06       12.15      0.56 o 
  -7   2   0        4.33        5.33      0.48 o 
  -6   2   0      106.44      106.38      1.22 o 
  -5   2   0       65.42       54.19      0.82 o 
  -4   2   0      608.85      651.76      5.65 o 
  -3   2   0     1550.75     1577.45     13.49 o 
  -2   2   0        7.05        4.19      0.11 o 
  -1   2   0      527.25      530.49      3.97 o 
   0   2   0      394.84      320.75      2.83 o 
   1   2   0     4947.90     4731.41     41.78 o 
   2   2   0      150.18      126.61      1.17 o 
   3   2   0       16.43       18.41      0.31 o 
   4   2   0        3.19        0.15      0.11 o 
   5   2   0       27.04       26.99      0.44 o 
   6   2   0        1.62        1.12      0.15 o 
   7   2   0        0.40       -0.01      0.33 o 
   8   2   0       32.93       31.96      0.75 o 
   9   2   0        0.17        0.07      0.33 o 
  10   2   0        2.16        1.36      0.39 o 
 -12   3   0        0.09        0.08      0.47 o 
 -11   3   0        2.92        3.23      0.57 o 
 -10   3   0        0.64        2.08      0.45 o 
  -9   3   0        3.00        3.65      0.52 o 
  -8   3   0        1.20        1.45      0.27 o 
  -7   3   0       33.64       33.58      0.63 o 
  -6   3   0        0.43        0.37      0.10 o 
  -5   3   0        0.26        0.23      0.10 o 
  -4   3   0       76.86       67.37      0.73 o 
  -3   3   0        1.78        4.55      0.15 o 
  -2   3   0       85.08       92.59      0.83 o 
  -1   3   0        6.59       12.30      0.21 o 
   0   3   0      363.88      312.27      3.09 o 
   1   3   0      182.01      173.27      1.55 o 
   2   3   0      342.22      355.53      3.23 o 
   3   3   0      188.96      172.71      1.62 o 
   4   3   0       31.07       32.94      0.51 o 
   5   3   0       35.56       34.55      0.58 o 
   6   3   0       37.89       40.55      0.81 o 
   7   3   0        1.41        1.61      0.26 o 
   8   3   0        6.45        6.14      0.39 o 
   9   3   0        0.34        0.47      0.31 o 
 -12   4   0        0.77        1.25      0.53 o 
 -11   4   0        6.19        6.02      1.04 o 
 -10   4   0       26.07       24.66      1.17 o 
  -9   4   0      237.49      238.70      5.31 o 
  -8   4   0        4.16        3.91      0.41 o 
  -7   4   0       31.78       42.09      0.68 o 
  -6   4   0        0.25        0.77      0.17 o 
  -5   4   0       28.33       27.02      0.38 o 
  -4   4   0     1348.78     1518.63     13.26 o 
  -3   4   0      213.52      197.93      2.29 o 
  -2   4   0      599.02      617.18      5.01 o 
  -1   4   0      787.98      760.24      6.14 o 
   0   4   0       74.55       72.35      0.95 o 
   1   4   0      234.63      185.74      2.04 o 
   2   4   0       76.57       80.50      1.00 o 
   3   4   0        5.62        3.75      0.21 o 
   4   4   0        2.09        2.23      0.25 o 
   5   4   0       25.92       20.35      0.57 o 
   6   4   0        0.94        0.81      0.22 o 
   7   4   0       10.76        8.72      0.47 o 
   8   4   0        8.18        8.56      0.51 o 
 -12   5   0       19.61       19.06      1.17 o 
 -11   5   0       26.64       29.76      3.84 o 
 -10   5   0      226.18      218.02      4.46 o 
  -9   5   0      218.49      222.57      4.43 o 
  -8   5   0        0.62       -0.07      0.57 o 
  -7   5   0       43.30       46.55      0.90 o 
  -6   5   0      586.98      598.46      5.86 o 
  -5   5   0       18.17       21.43      0.38 o 
  -4   5   0       45.72       43.80      0.62 o 
  -3   5   0      113.86      119.46      1.31 o 
  -2   5   0     2749.11     2862.20     22.43 o 
  -1   5   0       35.13       21.61      0.42 o 
   0   5   0       33.37       31.34      0.63 o 
   1   5   0      121.69      126.60      1.58 o 
   2   5   0      286.96      269.54      2.67 o 
   3   5   0       30.15       32.73      0.73 o 
   4   5   0        6.33        4.79      0.35 o 
   5   5   0        0.48        1.21      0.25 o 
   6   5   0        4.08        3.06      0.37 o 
   7   5   0       10.07        9.04      0.62 o 
 -12   6   0        1.65        2.36      0.63 o 
 -11   6   0        0.28        0.69      0.52 o 
 -10   6   0      207.93      209.61      4.43 o 
  -9   6   0       54.10       52.66      1.79 o 
  -8   6   0        5.63        6.42      1.04 o 
  -7   6   0       13.81       17.77      0.97 o 
  -6   6   0      142.76      160.00      2.21 o 
  -5   6   0       56.97       68.29      1.25 o 
  -4   6   0        1.49        0.54      0.18 o 
  -3   6   0      122.70      156.09      1.68 o 
  -2   6   0      599.56      602.82      5.44 o 
  -1   6   0      184.66      190.80      2.37 o 
   0   6   0       65.76       63.93      1.04 o 
   1   6   0      170.99      168.57      2.37 o 
   2   6   0      396.87      388.64      4.69 o 
   3   6   0        5.56        4.57      0.43 o 
   4   6   0       16.13       13.19      0.77 o 
   5   6   0       15.79       16.71      0.82 o 
   6   6   0        0.55        0.42      0.32 o 
 -12   7   0        1.18        2.10      0.65 o 
 -11   7   0        0.30       -0.03      0.47 o 
 -10   7   0        0.03       -0.07      0.42 o 
  -9   7   0        3.09        1.62      0.50 o 
  -8   7   0        0.05       -0.29      0.42 o 
  -7   7   0       27.74       31.46      1.30 o 
  -6   7   0       86.06       81.73      1.52 o 
  -5   7   0       62.95       58.28      0.95 o 
  -4   7   0        3.70        1.70      0.26 o 
  -3   7   0       61.10       66.62      1.36 o 
  -2   7   0        5.86        7.37      0.36 o 
  -1   7   0       48.51       45.96      1.02 o 
   0   7   0       45.05       41.92      1.22 o 
   1   7   0        0.15       -0.24      0.24 o 
   2   7   0       97.56      101.92      1.82 o 
   3   7   0       54.54       56.85      1.33 o 
   4   7   0        1.98        2.89      0.44 o 
   5   7   0        2.30        3.55      0.69 o 
 -11   8   0       18.28       24.02      1.42 o 
 -10   8   0        1.00        1.80      0.62 o 
  -9   8   0        8.24        7.56      1.51 o 
  -8   8   0        6.10        6.04      0.94 o 
  -7   8   0       72.04       70.48      3.33 o 
  -6   8   0       14.10        7.37      0.73 o 
  -5   8   0        7.24        7.57      0.47 o 
  -4   8   0       17.25       19.20      0.73 o 
  -3   8   0        1.73        1.29      0.45 o 
  -2   8   0        2.68        2.08      0.32 o 
  -1   8   0        0.50        0.08      0.26 o 
   0   8   0        1.22        0.63      0.32 o 
   1   8   0        6.21        3.39      0.44 o 
   2   8   0        4.66        2.94      0.53 o 
   3   8   0       18.41       18.33      0.93 o 
   4   8   0        1.92        3.45      0.61 o 
 -11   9   0        0.08        0.62      0.73 o 
 -10   9   0        1.47        1.45      0.94 o 
  -9   9   0        4.75        5.51      1.25 o 
  -8   9   0       10.70       10.91      1.56 o 
  -7   9   0        0.10        0.52      0.73 o 
  -6   9   0        1.77        0.52      0.73 o 
  -5   9   0       35.31       25.45      1.22 o 
  -4   9   0      115.02      110.93      2.50 o 
  -3   9   0        0.00       -0.18      0.31 o 
  -2   9   0       12.88       13.05      0.84 o 
  -1   9   0       14.73       14.44      0.96 o 
   0   9   0        0.44        0.57      0.34 o 
   1   9   0        0.56        0.63      0.37 o 
   2   9   0        0.09        0.18      0.41 o 
  -9  10   0        0.12       -0.62      0.73 o 
  -8  10   0       23.28       23.38      2.18 o 
  -7  10   0       14.72       17.25      1.87 o 
  -6  10   0       19.92       19.43      1.87 o 
  -5  10   0        0.47        0.62      0.52 o 
  -4  10   0        0.30       -0.01      0.32 o 
  -3  10   0       16.26       16.12      0.85 o 
  -2  10   0       13.72       13.63      0.89 o 
  -1  10   0        1.87        0.56      0.39 o 
   0  10   0        0.61        0.55      0.64 o 
  -6  11   0       12.41        9.25      1.66 o 
  -5  11   0        0.22       -0.31      0.94 o 
  -4  11   0        0.94        2.30      0.78 o 
  -3  11   0        3.81        3.87      0.65 o 
   1 -11   1       10.62        9.87      1.04 o 
   2 -11   1        4.54        4.86      0.62 o 
   3 -11   1        0.57        0.07      0.38 o 
   4 -11   1        1.15       -0.21      0.51 o 
   5 -11   1        0.04       -0.10      0.83 o 
   6 -11   1        2.40        3.74      1.25 o 
   7 -11   1        0.90        0.31      0.94 o 
   8 -11   1        4.86        2.29      1.25 o 
  -1 -10   1        4.00        2.97      0.55 o 
   0 -10   1        3.81        2.83      0.47 o 
   1 -10   1       53.71       53.52      1.53 o 
   2 -10   1       10.45        7.61      0.71 o 
   3 -10   1       24.78       25.77      1.02 o 
   4 -10   1        3.98        4.36      0.54 o 
   5 -10   1       42.30       40.74      2.60 o 
   6 -10   1       24.27       25.15      2.08 o 
   7 -10   1        6.18        7.58      1.45 o 
   8 -10   1       11.52       10.81      1.56 o 
   9 -10   1        0.16       -0.10      0.94 o 
  -3  -9   1        0.64        0.12      0.61 o 
  -2  -9   1        3.49        5.09      0.59 o 
  -1  -9   1        7.74        8.46      0.61 o 
   0  -9   1        7.19        7.06      0.54 o 
   1  -9   1        4.17        3.44      0.47 o 
   2  -9   1        0.39        0.64      0.40 o 
   3  -9   1       15.80       13.91      0.70 o 
   4  -9   1       51.63       44.84      1.33 o 
   5  -9   1        3.60        4.86      0.51 o 
   6  -9   1       26.53       34.40      2.29 o 
   7  -9   1       14.65       13.30      1.56 o 
   8  -9   1        1.73        2.18      0.94 o 
   9  -9   1        9.95       10.39      1.56 o 
  10  -9   1       30.65       29.96      1.57 o 
  11  -9   1        0.01       -0.52      0.62 o 
  -5  -8   1        5.65        5.43      0.65 o 
  -4  -8   1        2.71        1.11      0.46 o 
  -3  -8   1        9.69        9.46      0.66 o 
  -2  -8   1        9.53        9.31      0.64 o 
  -1  -8   1       18.42       16.15      0.87 o 
   0  -8   1       43.40       43.13      1.07 o 
   1  -8   1       24.80       21.77      0.91 o 
   2  -8   1       26.96       28.62      0.93 o 
   3  -8   1       40.75       33.50      0.96 o 
   4  -8   1       16.02       16.04      0.90 o 
   5  -8   1        3.05        2.95      0.36 o 
   6  -8   1        7.00        4.75      0.43 o 
   7  -8   1        2.91        3.53      0.57 o 
   8  -8   1        0.66        0.96      0.47 o 
   9  -8   1        0.27        0.31      0.47 o 
  10  -8   1        5.54        5.76      0.80 o 
  11  -8   1        0.24       -0.10      0.55 o 
  -6  -7   1        2.81        1.80      0.60 o 
  -5  -7   1       18.30       24.20      1.03 o 
  -4  -7   1        4.44        5.61      0.51 o 
  -3  -7   1       15.88       16.84      0.72 o 
  -2  -7   1       16.48       11.54      0.69 o 
  -1  -7   1        0.94        0.69      0.36 o 
   0  -7   1       31.26       27.94      0.97 o 
   1  -7   1       46.84       53.85      0.95 o 
   2  -7   1        0.00       -0.05      0.19 o 
   3  -7   1       17.90       21.15      0.53 o 
   4  -7   1        2.97        5.91      0.32 o 
   5  -7   1        8.85        7.88      0.31 o 
   6  -7   1       90.91       90.49      1.45 o 
   7  -7   1      120.92      114.14      2.78 o 
   8  -7   1       49.35       50.54      1.72 o 
   9  -7   1        0.24        1.05      0.50 o 
  10  -7   1        0.14        0.67      0.50 o 
  11  -7   1       30.41       29.96      1.47 o 
  12  -7   1        0.39       -0.21      0.62 o 
  -7  -6   1        2.13        2.73      0.42 o 
  -6  -6   1        4.90        4.29      0.38 o 
  -5  -6   1        3.39        4.35      0.36 o 
  -4  -6   1      133.60      127.05      2.05 o 
  -3  -6   1        1.11        0.82      0.29 o 
  -2  -6   1       15.29       14.26      0.63 o 
  -1  -6   1      135.56      126.99      1.63 o 
   0  -6   1      343.60      335.15      3.99 o 
   1  -6   1       58.44       62.44      1.00 o 
   2  -6   1       89.85      104.04      1.25 o 
   3  -6   1       58.39       76.02      0.97 o 
   4  -6   1      160.39      152.29      1.91 o 
   5  -6   1       73.65       67.09      0.88 o 
   6  -6   1       15.55       15.20      0.47 o 
   7  -6   1       26.49       29.03      1.82 o 
   8  -6   1       25.50       21.82      1.07 o 
   9  -6   1      320.81      333.68      8.90 o 
  10  -6   1        0.00       -0.42      0.42 o 
  11  -6   1       20.16       20.89      2.34 o 
  12  -6   1        1.40        1.66      0.65 o 
  -8  -5   1       10.75       14.76      1.40 o 
  -7  -5   1        0.14        0.99      0.30 o 
  -6  -5   1        0.00        0.02      0.21 o 
  -5  -5   1       76.23       75.34      1.20 o 
  -4  -5   1      351.28      346.35      3.72 o 
  -3  -5   1       99.27       92.74      1.30 o 
  -2  -5   1       29.74       33.30      0.54 o 
  -1  -5   1      391.66      401.84      4.49 o 
   0  -5   1       19.42       24.24      0.50 o 
   1  -5   1      100.97      111.31      1.20 o 
   2  -5   1      202.78      292.68      2.75 o 
   3  -5   1       30.44       35.73      0.56 o 
   4  -5   1        0.04        1.55      0.18 o 
   5  -5   1       12.92       12.40      0.34 o 
   6  -5   1       75.31       78.34      1.07 o 
   7  -5   1       94.09       99.82      1.31 o 
   8  -5   1       68.17       72.14      3.64 o 
   9  -5   1       60.86       68.96      2.02 o 
  10  -5   1       84.29       83.99      2.91 o 
  11  -5   1       86.10       85.73      3.33 o 
  12  -5   1       47.50       54.43      2.81 o 
  -9  -4   1        7.54       10.31      0.65 o 
  -8  -4   1       19.72       22.61      0.87 o 
  -7  -4   1        8.58        7.15      0.59 o 
  -6  -4   1        1.08        0.38      0.15 o 
  -5  -4   1      270.71      242.57      2.28 o 
  -4  -4   1      137.15      128.03      1.83 o 
  -3  -4   1       91.30       80.89      1.05 o 
  -2  -4   1        4.91        3.41      0.19 o 
  -1  -4   1       38.07       33.57      0.49 o 
   0  -4   1     1201.40     1163.13     10.85 o 
   1  -4   1       33.66       25.81      0.38 o 
   2  -4   1      481.14      494.23      4.05 o 
   3  -4   1      362.11      358.55      3.23 o 
   4  -4   1      247.95      287.48      2.46 o 
   5  -4   1       11.93       12.68      0.35 o 
   6  -4   1       90.40       87.17      1.59 o 
   7  -4   1       42.64       46.58      0.78 o 
   8  -4   1       16.82       13.13      0.63 o 
   9  -4   1       13.51       12.11      0.82 o 
  10  -4   1       41.54       42.67      1.55 o 
  11  -4   1        0.17       -0.29      0.47 o 
  12  -4   1        3.60        6.45      1.35 o 
 -10  -3   1        3.73        5.17      0.49 o 
  -9  -3   1        2.30        2.24      0.54 o 
  -8  -3   1        1.19        1.01      0.23 o 
  -7  -3   1       38.03       39.90      0.76 o 
  -6  -3   1       14.61       18.53      0.46 o 
  -5  -3   1        1.69        2.09      0.24 o 
  -4  -3   1      110.35      113.72      1.47 o 
  -3  -3   1       38.36       31.04      0.41 o 
  -2  -3   1       51.08       42.73      0.55 o 
  -1  -3   1        0.01        1.43      0.16 o 
   0  -3   1      153.72      167.91      1.60 o 
   1  -3   1      380.91      404.53      3.30 o 
   2  -3   1      374.70      351.82      3.41 o 
   3  -3   1      108.72      116.66      0.98 o 
   4  -3   1       17.61       14.55      0.30 o 
   5  -3   1       47.59       41.17      0.57 o 
   6  -3   1      100.77       87.11      1.25 o 
   7  -3   1       22.09       17.71      0.54 o 
   8  -3   1       94.62       93.11      1.46 o 
   9  -3   1       17.14       15.85      0.69 o 
  10  -3   1        0.85        0.35      0.47 o 
  11  -3   1        7.42        6.95      1.19 o 
  12  -3   1        0.36       -0.16      0.45 o 
 -10  -2   1        4.58        5.44      0.52 o 
  -9  -2   1        0.01        0.34      0.23 o 
  -8  -2   1       11.02        8.87      0.37 o 
  -7  -2   1       66.17       74.41      1.39 o 
  -6  -2   1        9.68        8.93      0.39 o 
  -5  -2   1      339.57      329.60      3.43 o 
  -4  -2   1     1567.99     1469.70     13.65 o 
  -3  -2   1        5.61        5.20      0.22 o 
  -2  -2   1     2271.64     2232.52     20.41 o 
  -1  -2   1      182.63      147.64      1.27 o 
   0  -2   1      145.14      107.67      1.15 o 
   1  -2   1       64.56       73.10      0.80 o 
   2  -2   1       55.68       71.34      0.68 o 
   3  -2   1      418.68      416.11      4.01 o 
   4  -2   1     1035.51     1022.66      9.70 o 
   5  -2   1      204.88      217.97      2.54 o 
   6  -2   1       50.02       54.30      0.88 o 
   7  -2   1        0.58        2.28      0.29 o 
   8  -2   1       41.35       33.31      0.94 o 
   9  -2   1        3.06        1.51      0.44 o 
  10  -2   1        9.97       10.06      0.79 o 
  11  -2   1        0.04        0.02      0.44 o 
 -11  -1   1        0.66       -0.04      0.33 o 
 -10  -1   1        9.04        9.69      1.04 o 
  -9  -1   1        1.20        1.61      0.33 o 
  -8  -1   1       13.31       15.37      0.47 o 
  -7  -1   1        0.01        0.09      0.21 o 
  -6  -1   1       33.29       26.47      1.25 o 
  -5  -1   1      122.72      154.10      1.96 o 
  -4  -1   1        7.96       12.86      0.43 o 
  -3  -1   1     4900.85     4930.82     45.34 o 
  -2  -1   1    10759.09    10400.03     95.25 o 
  -1  -1   1     2113.39     2192.58     17.31 o 
   0  -1   1     4798.30     4890.49     57.48 o 
   1  -1   1       73.58       54.81      0.57 o 
   2  -1   1      279.55      251.58      2.48 o 
   3  -1   1        4.79       13.68      0.27 o 
   4  -1   1       14.80       15.58      0.36 o 
   5  -1   1      254.54      291.98      3.35 o 
   6  -1   1       59.40       58.89      0.98 o 
   7  -1   1       13.08       19.76      0.55 o 
   8  -1   1        0.53        0.74      0.25 o 
   9  -1   1        7.88        6.58      0.49 o 
  10  -1   1        3.88        4.20      0.55 o 
  11  -1   1        0.75        1.24      0.45 o 
 -11   0   1        3.30        1.48      0.37 o 
 -10   0   1       19.34       17.68      0.83 o 
  -9   0   1        6.17        3.94      0.37 o 
  -8   0   1        1.96        2.13      0.28 o 
  -7   0   1       29.10       21.49      0.51 o 
  -6   0   1      355.90      367.61      4.13 o 
  -5   0   1      110.52      111.37      1.40 o 
  -4   0   1       51.64       34.40      0.65 o 
  -3   0   1      298.16      350.54      3.34 o 
  -2   0   1      137.47      162.27      1.55 o 
  -1   0   1      757.77      769.27      9.57 o 
   0   0   1      470.44      460.04      3.31 o 
   1   0   1     5679.20     5446.60     75.60 o 
   2   0   1      586.78      519.77      5.14 o 
   3   0   1     1185.20     1212.31     12.88 o 
   4   0   1      238.51      259.50      3.52 o 
   5   0   1      107.28      109.00      1.62 o 
   6   0   1       18.88       20.58      0.54 o 
   7   0   1        1.52        0.84      0.22 o 
   8   0   1       57.55       45.00      1.13 o 
   9   0   1       43.62       37.72      1.08 o 
  10   0   1        5.02        6.36      0.63 o 
 -12   1   1        2.93        3.30      1.45 o 
 -11   1   1        3.79        2.89      0.45 o 
 -10   1   1       34.70       32.21      1.92 o 
  -9   1   1        3.79        2.75      0.68 o 
  -8   1   1       21.16       23.02      0.66 o 
  -7   1   1      115.89      125.60      1.45 o 
  -6   1   1       76.53       76.95      1.62 o 
  -5   1   1       41.16       47.98      0.57 o 
  -4   1   1      328.50      369.09      3.59 o 
  -3   1   1     1313.31     1231.48     11.49 o 
  -2   1   1     3069.09     3098.13     27.71 o 
  -1   1   1      611.19      613.89      4.27 o 
   0   1   1     2255.37     2283.87     16.99 o 
   1   1   1      289.10      296.43      2.46 o 
   2   1   1        3.27        3.33      0.14 o 
   3   1   1       35.06       40.96      0.67 o 
   4   1   1       77.60       90.01      1.14 o 
   5   1   1       23.41       32.20      0.64 o 
   6   1   1       15.63       16.62      0.53 o 
   7   1   1        6.84        5.23      0.35 o 
   8   1   1       52.47       44.74      1.03 o 
   9   1   1        1.71        1.18      0.30 o 
  10   1   1        0.01        0.57      0.33 o 
 -12   2   1        3.20        3.95      0.78 o 
 -11   2   1        2.35        2.89      0.53 o 
 -10   2   1       28.06       28.91      1.13 o 
  -9   2   1        2.02        2.34      0.68 o 
  -8   2   1       33.28       30.95      1.04 o 
  -7   2   1       39.72       49.08      0.84 o 
  -6   2   1        0.17        0.34      0.10 o 
  -5   2   1       60.06       68.00      0.65 o 
  -4   2   1       48.60       69.54      0.79 o 
  -3   2   1      288.33      277.12      2.70 o 
  -2   2   1     1073.31     1164.88      8.60 o 
  -1   2   1      257.55      288.25      2.58 o 
   0   2   1      165.67      159.53      1.32 o 
   1   2   1       70.37       58.05      0.67 o 
   2   2   1        2.74        7.78      0.22 o 
   3   2   1      291.39      240.93      2.16 o 
   4   2   1       20.77       16.54      0.51 o 
   5   2   1       10.76       16.19      0.49 o 
   6   2   1        0.14       -0.17      0.17 o 
   7   2   1        0.16        0.49      0.21 o 
   8   2   1       15.92       17.64      0.63 o 
   9   2   1        3.82        4.11      0.72 o 
 -12   3   1       12.56       17.18      1.04 o 
 -11   3   1        0.01        0.04      0.52 o 
 -10   3   1        0.02       -0.25      0.57 o 
  -9   3   1      123.07      130.57      2.34 o 
  -8   3   1      111.11      103.81      1.82 o 
  -7   3   1      232.59      240.29      2.87 o 
  -6   3   1      797.15      807.33      8.87 o 
  -5   3   1        7.90       12.83      0.30 o 
  -4   3   1      891.63      948.30      7.09 o 
  -3   3   1      233.83      268.97      2.12 o 
  -2   3   1        1.39        2.29      0.12 o 
  -1   3   1        1.05        0.91      0.09 o 
   0   3   1      340.98      312.57      2.87 o 
   1   3   1      176.73      183.58      1.81 o 
   2   3   1      484.13      470.84      4.20 o 
   3   3   1        9.70        8.86      0.28 o 
   4   3   1        5.97        4.35      0.29 o 
   5   3   1      139.59      124.20      1.70 o 
   6   3   1       42.67       42.93      0.89 o 
   7   3   1        1.11        0.70      0.26 o 
   8   3   1        0.09       -0.09      0.22 o 
   9   3   1        4.76        3.84      0.73 o 
 -12   4   1        0.40        0.80      0.62 o 
 -11   4   1        4.24        3.11      0.61 o 
 -10   4   1       96.01       93.03      2.40 o 
  -9   4   1        0.45        0.12      0.88 o 
  -8   4   1        1.20        0.73      0.36 o 
  -7   4   1       45.11       39.06      0.97 o 
  -6   4   1        0.00        0.53      0.44 o 
  -5   4   1      584.31      631.59      4.79 o 
  -4   4   1     1067.75     1204.84      9.57 o 
  -3   4   1      132.92      120.42      1.10 o 
  -2   4   1      425.71      481.57      4.00 o 
  -1   4   1       66.06       57.32      0.68 o 
   0   4   1        1.30       -0.02      0.11 o 
   1   4   1        9.80        7.96      0.27 o 
   2   4   1       27.26       29.77      0.62 o 
   3   4   1        3.28        3.45      0.29 o 
   4   4   1       25.56       23.92      0.63 o 
   5   4   1        3.77        3.74      0.35 o 
   6   4   1        1.63        2.75      0.36 o 
   7   4   1       10.51       10.23      0.59 o 
   8   4   1       22.78       26.25      0.98 o 
 -12   5   1       44.22       47.63      1.80 o 
 -11   5   1        0.64       -0.07      0.45 o 
 -10   5   1        1.26        0.80      0.57 o 
  -9   5   1        0.06       -0.42      0.42 o 
  -8   5   1        2.03        3.13      0.52 o 
  -7   5   1       12.91       12.39      1.55 o 
  -6   5   1        4.68        4.00      0.19 o 
  -5   5   1      508.27      565.44      4.68 o 
  -4   5   1       76.28       81.81      1.01 o 
  -3   5   1        2.63        0.72      0.13 o 
  -2   5   1        7.82        5.03      0.21 o 
  -1   5   1      238.07      238.20      2.33 o 
   0   5   1       44.49       43.61      0.77 o 
   1   5   1       38.13       38.41      0.75 o 
   2   5   1       53.66       49.87      0.93 o 
   3   5   1      195.24      192.10      2.38 o 
   4   5   1        8.64        6.63      0.41 o 
   5   5   1        0.27        0.94      0.29 o 
   6   5   1        0.36        0.45      0.29 o 
   7   5   1        1.58        1.80      0.46 o 
 -12   6   1       17.06       14.16      1.12 o 
 -11   6   1       62.42       72.16      2.25 o 
 -10   6   1        7.10        7.96      1.87 o 
  -9   6   1        0.65        0.80      0.50 o 
  -8   6   1       48.06       50.47      1.64 o 
  -7   6   1        1.30        0.00      0.35 o 
  -6   6   1       56.89       54.56      1.04 o 
  -5   6   1       69.04       75.05      1.08 o 
  -4   6   1       12.33       12.04      0.51 o 
  -3   6   1       99.30      120.62      1.39 o 
  -2   6   1       47.89       51.96      0.89 o 
  -1   6   1        1.35        0.21      0.19 o 
   0   6   1       16.70       11.42      0.46 o 
   1   6   1        0.01        0.22      0.24 o 
   2   6   1      282.71      282.89      3.68 o 
   3   6   1      156.68      160.74      2.50 o 
   4   6   1        1.82        1.89      0.36 o 
   5   6   1        1.77        2.09      0.71 o 
   6   6   1        5.44        7.12      0.65 o 
 -12   7   1       31.07       32.57      1.62 o 
 -11   7   1       18.03       19.06      1.35 o 
 -10   7   1        7.17        8.63      0.87 o 
  -9   7   1       53.91       56.52      1.89 o 
  -8   7   1      122.63      114.38      5.98 o 
  -7   7   1        0.04       -0.25      0.35 o 
  -6   7   1        1.31        0.52      0.54 o 
  -5   7   1        0.29        0.55      0.22 o 
  -4   7   1       14.14       18.51      0.61 o 
  -3   7   1       34.24       34.21      0.95 o 
  -2   7   1       10.17        9.40      0.61 o 
  -1   7   1        2.50        3.27      0.32 o 
   0   7   1       13.89       16.33      0.67 o 
   1   7   1       67.47       69.81      1.47 o 
   2   7   1       48.31       48.50      1.25 o 
   3   7   1       20.94       25.10      0.94 o 
   4   7   1       15.16       18.12      2.39 o 
 -11   8   1        5.56        6.22      0.87 o 
 -10   8   1        0.67        0.37      0.50 o 
  -9   8   1        0.16       -0.47      0.47 o 
  -8   8   1       52.64       49.48      1.82 o 
  -7   8   1       52.38       51.03      2.81 o 
  -6   8   1       44.49       33.47      2.18 o 
  -5   8   1        1.58        1.34      0.50 o 
  -4   8   1       43.02       41.83      1.13 o 
  -3   8   1       56.46       58.94      1.21 o 
  -2   8   1        0.97        1.87      0.35 o 
  -1   8   1       23.68       26.63      1.06 o 
   0   8   1       18.78       18.90      0.79 o 
   1   8   1        1.70        1.45      0.48 o 
   2   8   1       15.28       16.49      1.39 o 
   3   8   1        5.38        4.04      0.61 o 
 -10   9   1        0.01        0.52      0.83 o 
  -9   9   1        5.80        4.47      1.25 o 
  -8   9   1        6.55        8.83      1.45 o 
  -7   9   1       19.81       19.43      1.87 o 
  -6   9   1        2.25        2.39      0.94 o 
  -5   9   1       28.76       29.72      1.37 o 
  -4   9   1       12.07        8.44      0.60 o 
  -3   9   1        4.10        2.75      0.40 o 
  -2   9   1        0.00        0.66      0.33 o 
  -1   9   1       16.94       17.59      1.08 o 
   0   9   1        4.08        3.68      0.52 o 
   1   9   1        1.33        1.64      0.50 o 
  -9  10   1        0.42        0.62      1.04 o 
  -8  10   1       17.22       17.87      1.97 o 
  -7  10   1       64.05       70.68      3.64 o 
  -6  10   1        0.02       -0.83      0.94 o 
  -5  10   1        0.26        0.21      0.73 o 
  -4  10   1        1.73        2.64      0.66 o 
  -3  10   1        1.61        1.66      0.48 o 
  -2  10   1        1.36        0.96      0.49 o 
  -1  10   1        0.63        0.81      0.52 o 
   4 -12   2        3.65        3.64      1.04 o 
   0 -11   2       10.37        9.99      0.78 o 
   1 -11   2        2.57        0.61      0.44 o 
   2 -11   2        3.64        3.03      0.55 o 
   3 -11   2        6.28        5.29      0.58 o 
   4 -11   2        1.37        1.01      0.39 o 
   5 -11   2       14.39       12.78      1.66 o 
   6 -11   2       39.40       35.85      2.60 o 
   7 -11   2       16.01       18.18      1.97 o 
   8 -11   2        4.40        6.86      1.45 o 
  -2 -10   2        1.71        1.59      0.50 o 
  -1 -10   2        0.32        0.32      0.40 o 
   0 -10   2        2.29        2.08      0.49 o 
   1 -10   2        2.94        3.55      0.67 o 
   2 -10   2       44.74       41.48      1.28 o 
   3 -10   2        1.56        2.85      0.48 o 
   4 -10   2       76.64       74.10      1.69 o 
   5 -10   2      112.90      111.48      2.65 o 
   6 -10   2      170.86      175.88      6.03 o 
   7 -10   2        0.78        1.14      0.94 o 
   8 -10   2        1.36        0.62      0.83 o 
   9 -10   2       18.84       16.31      1.87 o 
  10 -10   2       16.75       16.31      1.97 o 
  -4  -9   2        0.00       -0.22      0.41 o 
  -3  -9   2        0.93        0.46      0.38 o 
  -2  -9   2        0.00       -0.43      0.43 o 
  -1  -9   2        0.25        0.09      0.47 o 
   0  -9   2        8.58        6.50      0.58 o 
   1  -9   2        5.72        5.66      0.77 o 
   2  -9   2        0.47        0.12      0.29 o 
   3  -9   2        0.02       -0.14      0.28 o 
   4  -9   2        4.53        7.57      0.51 o 
   5  -9   2       60.46       66.90      1.45 o 
   6  -9   2      112.76      119.04      2.67 o 
   7  -9   2        0.01        0.21      0.83 o 
   8  -9   2       20.34       21.30      1.87 o 
   9  -9   2       10.63       10.83      0.99 o 
  10  -9   2       34.47       37.72      1.72 o 
  11  -9   2        1.47        1.14      0.83 o 
  -5  -8   2        9.58       10.70      0.78 o 
  -4  -8   2        0.22        0.59      0.34 o 
  -3  -8   2        0.87        0.06      0.31 o 
  -2  -8   2        1.38        1.82      0.35 o 
  -1  -8   2        5.08        4.69      0.44 o 
   0  -8   2       16.02       20.29      0.79 o 
   1  -8   2        4.98        5.67      0.40 o 
   2  -8   2       56.50       52.40      2.00 o 
   3  -8   2       13.73       11.57      0.59 o 
   4  -8   2       56.26       59.80      1.32 o 
   5  -8   2      382.81      358.82      4.16 o 
   6  -8   2        3.40        5.17      0.40 o 
   7  -8   2        4.81        4.77      0.65 o 
   8  -8   2       35.61       38.51      1.71 o 
   9  -8   2        1.80        1.82      0.59 o 
  10  -8   2        8.64        9.85      1.35 o 
  11  -8   2       15.09       17.49      1.35 o 
  -6  -7   2        5.26        4.72      0.59 o 
  -5  -7   2        4.95        5.88      0.53 o 
  -4  -7   2        0.91        0.58      0.32 o 
  -3  -7   2       18.09       19.57      0.82 o 
  -2  -7   2       45.15       38.59      0.97 o 
  -1  -7   2        0.00       -0.06      0.23 o 
   0  -7   2       79.66       87.88      2.65 o 
   1  -7   2       69.40       79.95      1.55 o 
   2  -7   2        0.30        0.26      0.12 o 
   3  -7   2       31.34       23.85      0.51 o 
   4  -7   2       17.05       23.17      0.56 o 
   5  -7   2       30.45       36.65      0.65 o 
   6  -7   2      100.49      103.24      1.43 o 
   7  -7   2      482.42      460.66      9.55 o 
   8  -7   2      294.33      294.92      6.61 o 
   9  -7   2        7.15        7.54      0.82 o 
  10  -7   2        1.62        1.61      0.60 o 
  11  -7   2        0.75        0.83      0.52 o 
  -8  -6   2        0.24        0.21      0.42 o 
  -7  -6   2        0.02        0.11      0.22 o 
  -6  -6   2        5.08        6.46      0.49 o 
  -5  -6   2       14.88       13.58      0.63 o 
  -4  -6   2      116.00      122.10      1.97 o 
  -3  -6   2      182.84      201.38      2.73 o 
  -2  -6   2       31.22       32.40      0.82 o 
  -1  -6   2      118.28      126.45      1.81 o 
   0  -6   2       97.35      100.43      1.46 o 
   1  -6   2      228.88      242.09      2.92 o 
   2  -6   2       79.16       74.58      0.94 o 
   3  -6   2       23.39       16.61      0.39 o 
   4  -6   2       11.33       13.64      0.45 o 
   5  -6   2      205.74      203.14      1.88 o 
   6  -6   2        1.88        1.29      0.21 o 
   7  -6   2       40.29       35.88      1.83 o 
   8  -6   2       73.24       67.44      1.59 o 
   9  -6   2      252.14      276.57      5.88 o 
  10  -6   2       54.35       52.03      1.85 o 
  11  -6   2        1.08        1.48      1.51 o 
  -8  -5   2        2.85        2.64      0.36 o 
  -7  -5   2       26.53       22.73      0.62 o 
  -6  -5   2       11.76       11.85      0.43 o 
  -5  -5   2      206.83      186.88      2.24 o 
  -4  -5   2      302.92      290.65      2.85 o 
  -3  -5   2      108.15      113.08      1.46 o 
  -2  -5   2       10.40        5.42      0.36 o 
  -1  -5   2      115.95      127.18      1.36 o 
   0  -5   2     1798.50     1918.93     19.67 o 
   1  -5   2       96.53       96.53      1.05 o 
   2  -5   2      119.47      170.31      1.71 o 
   3  -5   2       79.70       77.62      0.86 o 
   4  -5   2      620.06      748.30      5.67 o 
   5  -5   2       36.57       49.93      0.68 o 
   6  -5   2        0.03        0.14      0.15 o 
   7  -5   2       29.96       32.69      0.67 o 
   8  -5   2       40.77       37.25      1.31 o 
   9  -5   2       47.90       46.36      1.62 o 
  10  -5   2       16.58       16.39      1.02 o 
  11  -5   2       18.28       18.28      1.15 o 
  -9  -4   2        7.91        8.08      0.44 o 
  -8  -4   2        7.94        7.31      0.36 o 
  -7  -4   2        1.05        1.10      0.28 o 
  -6  -4   2       11.13       18.02      0.59 o 
  -5  -4   2       23.86       23.81      0.63 o 
  -4  -4   2       90.24       87.61      1.01 o 
  -3  -4   2       16.82       11.00      0.27 o 
  -2  -4   2       43.48       60.80      0.86 o 
  -1  -4   2      300.77      320.56      3.66 o 
   0  -4   2      418.55      466.78      5.02 o 
   1  -4   2      164.62      195.21      1.85 o 
   2  -4   2        6.54       13.64      0.29 o 
   3  -4   2      860.34      903.20      7.17 o 
   4  -4   2      759.85      777.14      6.73 o 
   5  -4   2        2.86        5.48      0.31 o 
   6  -4   2       66.67       59.41      0.92 o 
   7  -4   2      117.43      117.18      1.52 o 
   8  -4   2      585.03      557.98      6.31 o 
   9  -4   2       14.32       12.32      0.66 o 
  10  -4   2       44.37       47.37      1.65 o 
  11  -4   2        0.04       -0.17      0.44 o 
 -10  -3   2       12.39       13.19      0.61 o 
  -9  -3   2        5.84        7.85      0.64 o 
  -8  -3   2       29.07       26.93      0.88 o 
  -7  -3   2      118.22      115.14      1.63 o 
  -6  -3   2      307.93      276.83      3.06 o 
  -5  -3   2        3.46        6.05      0.36 o 
  -4  -3   2      482.93      448.21      4.48 o 
  -3  -3   2       71.72       60.69      0.87 o 
  -2  -3   2      188.32      194.88      2.02 o 
  -1  -3   2        3.65        7.47      0.25 o 
   0  -3   2      460.39      408.54      3.92 o 
   1  -3   2     2388.35     2364.84     18.37 o 
   2  -3   2      891.69      915.79      6.79 o 
   3  -3   2      141.73      131.26      1.82 o 
   4  -3   2        3.28        5.45      0.20 o 
   5  -3   2       64.08       76.99      1.08 o 
   6  -3   2        1.36        1.16      0.22 o 
   7  -3   2      126.18      111.93      2.70 o 
   8  -3   2      200.30      192.19      3.55 o 
   9  -3   2        1.22        0.22      1.25 o 
  10  -3   2        2.21        1.61      0.73 o 
  11  -3   2        0.46        0.28      0.44 o 
 -11  -2   2        6.63        8.34      0.62 o 
 -10  -2   2        3.20        2.03      0.28 o 
  -9  -2   2        4.37        4.62      0.52 o 
  -8  -2   2        0.02        0.00      0.30 o 
  -7  -2   2        4.87        7.01      0.39 o 
  -6  -2   2       74.00       75.77      1.22 o 
  -5  -2   2     1568.09     1665.69     15.44 o 
  -4  -2   2     1159.68     1170.96     10.89 o 
  -3  -2   2      180.30      220.83      2.28 o 
  -2  -2   2       18.13       20.89      0.44 o 
  -1  -2   2     1254.84     1264.17     11.62 o 
   0  -2   2      817.96      786.97      5.52 o 
   1  -2   2      133.29      144.92      2.45 o 
   2  -2   2     1090.84     1010.56      8.58 o 
   3  -2   2      771.62      771.06      6.74 o 
   4  -2   2        1.32        1.93      0.18 o 
   5  -2   2      458.11      466.08      5.18 o 
   6  -2   2      107.89       94.34      1.38 o 
   7  -2   2       31.03       35.70      1.11 o 
   8  -2   2       45.09       49.30      1.21 o 
   9  -2   2       18.70       17.52      0.94 o 
  10  -2   2       19.65       17.81      1.02 o 
  11  -2   2        1.62        2.44      0.60 o 
 -11  -1   2        4.86        3.51      0.47 o 
 -10  -1   2        3.19        3.10      0.37 o 
  -9  -1   2      121.66      117.06      6.45 o 
  -8  -1   2       29.75       32.38      0.91 o 
  -7  -1   2       15.78       11.50      0.73 o 
  -6  -1   2      136.26      141.33      2.76 o 
  -5  -1   2       54.94       32.57      2.03 o 
  -4  -1   2       70.82       78.60      1.23 o 
  -3  -1   2      609.15      641.71      6.58 o 
  -2  -1   2    11475.55    11355.87     94.63 o 
  -1  -1   2      756.37      825.87      9.66 o 
   0  -1   2      641.16      718.72      4.82 o 
   1  -1   2       10.04       23.25      0.44 o 
   2  -1   2     2592.44     2672.64     28.19 o 
   3  -1   2       39.79       45.34      0.73 o 
   4  -1   2        0.27        0.49      0.14 o 
   5  -1   2       14.27       16.55      0.47 o 
   6  -1   2        0.17        0.08      0.19 o 
   7  -1   2        9.78        9.18      0.45 o 
   8  -1   2       27.56       23.98      1.07 o 
   9  -1   2       14.08       15.32      0.76 o 
  10  -1   2       40.11       39.80      1.56 o 
 -11   0   2        0.00       -0.07      0.29 o 
 -10   0   2       27.20       24.80      1.71 o 
  -9   0   2       44.65       37.87      1.56 o 
  -8   0   2       75.78       76.03      1.17 o 
  -7   0   2      155.38      143.97      1.64 o 
  -6   0   2       51.68       47.84      0.91 o 
  -5   0   2      464.05      431.97      3.49 o 
  -4   0   2      925.99      987.98     10.13 o 
  -3   0   2     1586.05     1468.74     17.08 o 
  -2   0   2     5144.60     5208.34     49.78 o 
  -1   0   2     2668.37     2624.95     17.54 o 
   0   0   2       31.04       41.91      0.39 o 
   1   0   2      200.38      208.07      1.94 o 
   2   0   2      423.53      366.68      4.08 o 
   3   0   2      241.60      263.48      3.05 o 
   4   0   2       33.73       30.04      0.63 o 
   5   0   2        1.16        1.01      0.45 o 
   6   0   2        1.98        2.95      0.31 o 
   7   0   2       27.66       28.22      0.84 o 
   8   0   2        0.67        0.37      0.38 o 
   9   0   2        0.12       -0.21      0.30 o 
  10   0   2        4.23        3.51      0.51 o 
 -12   1   2        0.04        0.15      0.36 o 
 -11   1   2        3.45        4.76      0.53 o 
 -10   1   2       94.80       96.52      4.42 o 
  -9   1   2        0.22       -0.27      0.27 o 
  -8   1   2       53.46       48.13      1.27 o 
  -7   1   2       90.20      104.66      1.77 o 
  -6   1   2      381.28      385.85      4.26 o 
  -5   1   2      117.21      126.94      1.55 o 
  -4   1   2      396.36      383.99      3.14 o 
  -3   1   2     1585.25     1653.21     24.25 o 
  -2   1   2     7485.00     7715.80     66.67 o 
  -1   1   2    12527.71    12083.55    284.42 o 
   0   1   2       21.74       15.72      0.26 o 
   1   1   2     1346.48     1258.69     10.90 o 
   2   1   2      432.40      492.10      4.87 o 
   3   1   2      238.46      253.79      2.68 o 
   4   1   2       26.11       24.39      0.49 o 
   5   1   2        4.36        4.43      0.29 o 
   6   1   2      144.34      130.62      1.74 o 
   7   1   2        0.54       -0.07      0.20 o 
   8   1   2        1.32        1.33      0.29 o 
   9   1   2        6.50        5.65      0.63 o 
 -12   2   2        3.49        4.25      0.61 o 
 -11   2   2       12.32       12.30      0.85 o 
 -10   2   2        8.95        8.57      0.63 o 
  -9   2   2       76.50       74.99      2.08 o 
  -8   2   2      123.18      123.95      6.08 o 
  -7   2   2      120.81      125.39      1.39 o 
  -6   2   2      624.41      634.65      6.88 o 
  -5   2   2      142.41      186.30      2.22 o 
  -4   2   2      151.42      123.19      1.57 o 
  -3   2   2      709.00      706.97      5.29 o 
  -2   2   2      823.88      856.38      7.49 o 
  -1   2   2        2.96        2.18      0.14 o 
   0   2   2        5.92        7.81      0.24 o 
   1   2   2       35.55       42.46      0.66 o 
   2   2   2       36.11       34.69      0.79 o 
   3   2   2      589.22      602.24      5.47 o 
   4   2   2      150.73      151.25      1.91 o 
   5   2   2       11.92        9.88      0.44 o 
   6   2   2      105.22       99.37      1.51 o 
   7   2   2        2.03        1.23      0.26 o 
   8   2   2        0.58        1.15      0.31 o 
   9   2   2        0.33        0.70      0.52 o 
 -12   3   2        4.24        4.90      0.83 o 
 -11   3   2       16.65       15.98      1.14 o 
 -10   3   2        3.57        3.43      0.62 o 
  -9   3   2       17.43       17.08      0.85 o 
  -8   3   2      146.26      150.66      2.42 o 
  -7   3   2       81.61       80.42      2.12 o 
  -6   3   2       45.69       33.54      0.67 o 
  -5   3   2       27.34       21.67      0.58 o 
  -4   3   2      926.06     1057.73      7.87 o 
  -3   3   2      112.00      119.78      1.07 o 
  -2   3   2        2.32        4.71      0.18 o 
  -1   3   2      603.62      623.44      5.08 o 
   0   3   2        1.79        2.78      0.18 o 
   1   3   2       22.24       17.75      0.40 o 
   2   3   2       87.20       92.99      1.26 o 
   3   3   2       15.93       16.85      0.56 o 
   4   3   2       52.83       51.43      0.97 o 
   5   3   2      108.49      106.85      1.59 o 
   6   3   2        1.74        2.31      0.32 o 
   7   3   2        0.00        0.11      0.27 o 
   8   3   2       12.73       11.32      0.69 o 
 -12   4   2        1.01        0.44      0.47 o 
 -11   4   2        0.07       -0.20      0.36 o 
 -10   4   2        1.18        0.08      0.83 o 
  -9   4   2        9.00       10.49      0.75 o 
  -8   4   2      167.09      163.95      3.33 o 
  -7   4   2      192.05      188.59      2.96 o 
  -6   4   2        9.49       15.97      0.50 o 
  -5   4   2        0.06        0.83      0.11 o 
  -4   4   2       48.89       59.79      0.69 o 
  -3   4   2       10.08        7.83      0.29 o 
  -2   4   2       39.51       33.23      0.51 o 
  -1   4   2       63.07       74.59      1.03 o 
   0   4   2      160.56      166.45      2.19 o 
   1   4   2        0.18       -0.06      0.14 o 
   2   4   2        7.38        6.85      0.40 o 
   3   4   2       25.10       29.43      0.79 o 
   4   4   2       15.87       17.62      0.75 o 
   5   4   2        0.74        1.02      0.28 o 
   6   4   2        3.75        3.19      0.40 o 
   7   4   2        1.13        1.76      0.40 o 
 -12   5   2       14.31       14.34      1.05 o 
 -11   5   2       92.55      101.44      4.00 o 
 -10   5   2       18.28       20.09      1.12 o 
  -9   5   2        1.27        1.22      0.47 o 
  -8   5   2       10.11       10.77      0.94 o 
  -7   5   2       11.98       15.92      0.90 o 
  -6   5   2        2.90        2.22      0.28 o 
  -5   5   2       88.05       94.29      1.22 o 
  -4   5   2       21.26       21.67      0.45 o 
  -3   5   2       74.14       69.01      0.86 o 
  -2   5   2        0.06        0.90      0.28 o 
  -1   5   2       16.89       16.54      0.47 o 
   0   5   2      145.10      133.02      1.72 o 
   1   5   2       37.89       35.75      0.89 o 
   2   5   2       14.12       14.02      0.53 o 
   3   5   2        3.86        3.59      0.42 o 
   4   5   2        5.96        6.51      0.47 o 
   5   5   2        1.18        0.61      0.45 o 
   6   5   2        2.21        2.23      0.45 o 
 -12   6   2       90.73       99.75      2.81 o 
 -11   6   2        8.07        8.47      0.87 o 
 -10   6   2       42.21       44.43      1.67 o 
  -9   6   2        3.17        0.78      0.88 o 
  -8   6   2       33.85       29.49      1.27 o 
  -7   6   2       97.12      104.57      2.56 o 
  -6   6   2        1.19        1.28      0.28 o 
  -5   6   2        0.20        0.55      0.18 o 
  -4   6   2      131.29      131.01      1.52 o 
  -3   6   2      117.67      120.14      1.88 o 
  -2   6   2       43.13       47.63      1.00 o 
  -1   6   2      133.83      131.11      2.64 o 
   0   6   2       78.81       84.78      1.52 o 
   1   6   2       20.19       22.48      1.09 o 
   2   6   2       10.37       10.11      0.82 o 
   3   6   2        5.92        6.10      0.51 o 
   4   6   2        0.09        0.28      0.37 o 
   5   6   2        0.20        0.32      0.39 o 
 -11   7   2        1.20        1.03      0.55 o 
 -10   7   2        5.52        3.87      0.72 o 
  -9   7   2       65.74       65.65      2.09 o 
  -8   7   2        4.03        5.71      0.72 o 
  -7   7   2       17.58       15.88      0.99 o 
  -6   7   2       11.06        7.39      0.53 o 
  -5   7   2       20.40       16.37      0.95 o 
  -4   7   2      100.49       94.70      1.70 o 
  -3   7   2       21.44       21.12      0.84 o 
  -2   7   2       53.87       45.72      1.06 o 
  -1   7   2       26.18       24.28      0.82 o 
   0   7   2       14.83       16.19      0.72 o 
   1   7   2      239.27      254.61      3.56 o 
   2   7   2        1.00        2.47      0.63 o 
   3   7   2       30.48       35.58      1.77 o 
 -11   8   2        7.63        7.87      0.95 o 
 -10   8   2        2.39        2.69      0.65 o 
  -9   8   2        5.01        3.74      1.14 o 
  -8   8   2        1.20        0.62      0.83 o 
  -7   8   2        9.81        6.86      1.25 o 
  -6   8   2       23.31       16.42      1.66 o 
  -5   8   2        8.54        6.73      0.72 o 
  -4   8   2       14.22       12.18      0.60 o 
  -3   8   2       14.52       13.45      0.66 o 
  -2   8   2       12.08       12.15      0.82 o 
  -1   8   2        2.66        2.18      0.39 o 
   0   8   2       17.36       18.50      0.83 o 
   1   8   2       18.36       17.10      5.14 o 
   2   8   2        0.29        0.56      0.68 o 
 -10   9   2        3.57        2.29      1.14 o 
  -9   9   2        1.01        0.73      0.94 o 
  -8   9   2       13.15       12.68      1.66 o 
  -7   9   2        3.20        3.84      1.14 o 
  -6   9   2        0.25        0.52      0.83 o 
  -5   9   2        4.76        5.06      0.75 o 
  -4   9   2        0.19        0.93      0.55 o 
  -3   9   2        1.44        1.89      0.62 o 
  -2   9   2        0.29        0.05      0.32 o 
  -1   9   2        1.39        0.93      0.40 o 
   0   9   2        6.44        6.45      1.14 o 
  -7  10   2        0.50        1.04      0.94 o 
  -6  10   2        2.67        3.01      1.14 o 
  -5  10   2        0.04       -0.44      0.55 o 
  -4  10   2        0.25        0.07      0.62 o 
  -3  10   2        2.29        3.84      1.14 o 
   2 -12   3        1.31        1.46      0.50 o 
   3 -12   3        0.40        0.21      0.42 o 
   4 -12   3        0.81        1.06      0.52 o 
   5 -12   3        0.63        0.42      0.94 o 
   6 -12   3       10.28       10.49      1.66 o 
  -1 -11   3        8.03        8.62      0.86 o 
   0 -11   3        7.87        7.64      0.69 o 
   1 -11   3        2.59        4.26      0.58 o 
   2 -11   3        4.34        4.67      0.69 o 
   3 -11   3        1.71        1.27      0.41 o 
   4 -11   3        0.71        0.60      0.41 o 
   5 -11   3       36.20       36.80      1.50 o 
   6 -11   3        1.28        0.21      0.83 o 
   7 -11   3        2.70        2.60      1.14 o 
   8 -11   3        3.45        4.16      1.25 o 
  -3 -10   3        1.23        1.18      0.55 o 
  -2 -10   3        0.19       -0.34      0.34 o 
  -1 -10   3        1.93        1.21      0.43 o 
   0 -10   3       10.71        9.87      0.71 o 
   1 -10   3        0.34        0.58      0.35 o 
   2 -10   3        1.73        2.34      0.43 o 
   3 -10   3        6.04        5.31      0.55 o 
   4 -10   3       37.73       41.46      1.21 o 
   5 -10   3        8.66        8.50      0.77 o 
   6 -10   3       71.96       72.07      2.04 o 
   7 -10   3        3.79        2.49      1.04 o 
   8 -10   3        6.26        4.57      1.14 o 
   9 -10   3       14.89       16.31      1.87 o 
  10 -10   3       10.09       10.39      1.66 o 
  -4  -9   3        5.24        7.81      0.69 o 
  -3  -9   3        0.05       -0.23      0.34 o 
  -2  -9   3        0.23       -0.08      0.41 o 
  -1  -9   3       21.52       18.53      0.87 o 
   0  -9   3       33.27       28.40      1.01 o 
   1  -9   3        0.52        0.22      0.40 o 
   2  -9   3       82.47       79.23      1.71 o 
   3  -9   3        5.52        3.70      0.50 o 
   4  -9   3       77.27       85.29      1.53 o 
   5  -9   3        5.31        6.52      0.55 o 
   6  -9   3        1.07        0.62      0.37 o 
   7  -9   3        2.87        3.84      1.14 o 
   8  -9   3       14.63       15.48      1.66 o 
   9  -9   3       33.63       34.63      2.86 o 
  10  -9   3        0.86        0.25      0.62 o 
  -6  -8   3        0.81        1.26      0.47 o 
  -5  -8   3        0.97        0.63      0.41 o 
  -4  -8   3        5.44        4.50      0.47 o 
  -3  -8   3        2.32        2.21      0.41 o 
  -2  -8   3        5.02        5.27      0.50 o 
  -1  -8   3        4.34        5.62      0.50 o 
   0  -8   3        3.23        4.63      0.46 o 
   1  -8   3        1.07        0.61      0.24 o 
   2  -8   3       39.52       41.73      1.70 o 
   3  -8   3        7.22        8.71      0.52 o 
   4  -8   3      556.51      564.53      5.69 o 
   5  -8   3      424.04      421.71      4.88 o 
   6  -8   3      143.90      144.97      2.21 o 
   7  -8   3       36.67       40.36      2.19 o 
   8  -8   3       32.40       29.00      1.87 o 
   9  -8   3        1.78        1.07      0.55 o 
  10  -8   3        0.42        0.28      0.50 o 
  11  -8   3        3.08        3.53      0.75 o 
  -7  -7   3        2.20        3.94      0.83 o 
  -6  -7   3        1.55        0.99      0.35 o 
  -5  -7   3        0.24       -0.08      0.28 o 
  -4  -7   3       12.60       10.69      0.58 o 
  -3  -7   3        1.45        2.10      0.34 o 
  -2  -7   3      168.25      153.59      3.59 o 
  -1  -7   3       24.70       26.42      0.84 o 
   0  -7   3       23.55       23.52      0.64 o 
   1  -7   3        1.24        1.61      0.24 o 
   2  -7   3       17.22       18.51      0.41 o 
   3  -7   3       25.33       18.96      0.43 o 
   4  -7   3       33.89       44.78      0.68 o 
   5  -7   3       42.65       39.23      0.67 o 
   6  -7   3      200.79      189.63      2.31 o 
   7  -7   3      384.42      384.57      5.58 o 
   8  -7   3        2.34        2.65      0.48 o 
   9  -7   3       45.04       48.21      1.77 o 
  10  -7   3       26.39       25.63      1.34 o 
  11  -7   3        3.88        4.33      0.77 o 
  -8  -6   3        2.49        2.97      0.32 o 
  -7  -6   3        0.57        0.38      0.22 o 
  -6  -6   3        0.05        0.15      0.27 o 
  -5  -6   3        9.84        8.02      0.50 o 
  -4  -6   3        0.40       -0.21      0.21 o 
  -3  -6   3       33.18       31.78      0.93 o 
  -2  -6   3        0.43        1.00      0.16 o 
  -1  -6   3       65.17       57.88      0.98 o 
   0  -6   3        0.82       -0.01      0.17 o 
   1  -6   3       32.96       32.40      0.67 o 
   2  -6   3      108.60      124.31      1.38 o 
   3  -6   3        0.02        0.17      0.11 o 
   4  -6   3       38.81       52.74      0.66 o 
   5  -6   3       13.53       12.73      0.40 o 
   6  -6   3       26.54       23.83      0.61 o 
   7  -6   3       10.46       10.61      0.51 o 
   8  -6   3        0.09       -0.09      0.27 o 
   9  -6   3        0.17        0.22      0.42 o 
  10  -6   3       36.43       41.17      1.62 o 
  11  -6   3        4.68        7.03      0.82 o 
  -9  -5   3        1.64        3.37      0.36 o 
  -8  -5   3        7.36        7.87      0.41 o 
  -7  -5   3        4.03        5.57      0.47 o 
  -6  -5   3       89.55       93.20      1.37 o 
  -5  -5   3       35.74       29.54      0.58 o 
  -4  -5   3        0.02       -0.14      0.14 o 
  -3  -5   3      107.28      114.65      1.63 o 
  -2  -5   3        0.78        0.21      0.14 o 
  -1  -5   3       10.74       12.87      0.28 o 
   0  -5   3      188.19      195.47      2.35 o 
   1  -5   3       78.28       94.43      0.96 o 
   2  -5   3      578.09      594.05      4.56 o 
   3  -5   3      155.28      170.52      1.50 o 
   4  -5   3      232.34      257.35      2.50 o 
   5  -5   3        1.12        1.73      0.18 o 
   6  -5   3       52.04       50.02      0.87 o 
   7  -5   3       45.63       47.11      1.05 o 
   8  -5   3      350.19      370.63      5.17 o 
   9  -5   3       55.09       52.11      1.35 o 
  10  -5   3       27.43       29.30      1.37 o 
  11  -5   3        3.07        3.04      0.67 o 
 -10  -4   3        0.34        1.03      0.57 o 
  -9  -4   3       36.21       39.35      1.45 o 
  -8  -4   3        6.04        4.28      0.40 o 
  -7  -4   3      120.98      117.78      1.69 o 
  -6  -4   3       87.77       89.47      1.36 o 
  -5  -4   3      145.63      163.49      2.00 o 
  -4  -4   3       13.45       22.52      0.90 o 
  -3  -4   3      162.41      156.44      1.93 o 
  -2  -4   3      151.72      168.15      2.02 o 
  -1  -4   3        3.67        0.69      0.06 o 
   0  -4   3       21.00       22.27      0.46 o 
   1  -4   3      307.36      289.64      2.18 o 
   2  -4   3      146.80      158.07      1.49 o 
   3  -4   3        1.92        0.81      0.12 o 
   4  -4   3      233.63      267.46      2.55 o 
   5  -4   3      162.01      162.05      1.68 o 
   6  -4   3        6.01        6.34      0.60 o 
   7  -4   3      464.11      441.65      5.91 o 
   8  -4   3      179.09      176.69      3.17 o 
   9  -4   3       35.66       35.78      1.10 o 
  10  -4   3        0.19        0.02      0.42 o 
  11  -4   3       10.09       13.12      1.00 o 
 -10  -3   3        0.05       -0.16      0.44 o 
  -9  -3   3        6.10        7.90      0.48 o 
  -8  -3   3       26.37       28.92      0.77 o 
  -7  -3   3       11.07       14.48      0.52 o 
  -6  -3   3      372.11      360.43      3.78 o 
  -5  -3   3        0.33        0.26      0.17 o 
  -4  -3   3      202.52      185.87      2.07 o 
  -3  -3   3      280.66      281.34      3.62 o 
  -2  -3   3      520.65      542.82      5.72 o 
  -1  -3   3       17.62       22.09      0.31 o 
   0  -3   3       23.51       30.02      0.33 o 
   1  -3   3        1.20        4.97      0.15 o 
   2  -3   3     1361.80     1478.01     13.81 o 
   3  -3   3     1146.80     1112.78      9.54 o 
   4  -3   3      364.05      357.78      3.59 o 
   5  -3   3       49.93       68.39      0.98 o 
   6  -3   3      123.76      145.69      1.75 o 
   7  -3   3       64.48       58.77      1.36 o 
   8  -3   3       34.03       29.97      0.99 o 
   9  -3   3        0.05       -0.06      0.36 o 
  10  -3   3        0.24        0.15      0.37 o 
  11  -3   3       17.96       22.62      1.27 o 
 -11  -2   3        0.19        0.10      0.27 o 
 -10  -2   3        2.39        2.52      0.28 o 
  -9  -2   3        2.56        2.08      0.50 o 
  -8  -2   3       35.34       38.71      0.81 o 
  -7  -2   3       15.00       16.44      0.64 o 
  -6  -2   3       13.01       13.18      0.42 o 
  -5  -2   3      493.17      535.63      5.73 o 
  -4  -2   3     1367.58     1306.08     13.26 o 
  -3  -2   3       31.30       32.12      0.50 o 
  -2  -2   3      350.59      395.14      3.54 o 
  -1  -2   3       41.21       49.30      0.90 o 
   0  -2   3       72.40       53.96      0.45 o 
   1  -2   3       55.90       34.98      0.48 o 
   2  -2   3        0.06        1.22      0.15 o 
   3  -2   3       51.30       43.00      0.83 o 
   4  -2   3      290.88      271.24      3.21 o 
   5  -2   3       10.76       11.57      0.41 o 
   6  -2   3        0.14        0.36      0.21 o 
   7  -2   3        0.00       -0.13      0.25 o 
   8  -2   3      124.13      123.17      2.31 o 
   9  -2   3        9.67        8.65      0.62 o 
  10  -2   3        0.75        0.33      0.42 o 
 -11  -1   3        1.15        1.34      0.47 o 
 -10  -1   3        6.86        6.09      0.46 o 
  -9  -1   3        0.02        0.09      0.19 o 
  -8  -1   3        0.30        0.44      0.54 o 
  -7  -1   3        2.47        2.41      0.25 o 
  -6  -1   3       22.77       21.71      0.61 o 
  -5  -1   3       20.31       25.18      0.99 o 
  -4  -1   3        0.21        0.27      0.10 o 
  -3  -1   3      177.02      171.21      1.92 o 
  -2  -1   3        6.85        7.45      0.14 o 
  -1  -1   3      531.70      550.32      3.97 o 
   0  -1   3      839.49      930.08      6.54 o 
   1  -1   3       21.15       26.72      0.45 o 
   2  -1   3      635.09      550.51      5.99 o 
   3  -1   3        0.08        0.71      0.24 o 
   4  -1   3      571.01      536.59     10.25 o 
   5  -1   3       26.87       22.96      0.76 o 
   6  -1   3       34.51       34.28      0.80 o 
   7  -1   3       14.27       12.73      0.54 o 
   8  -1   3       11.40       11.41      0.91 o 
   9  -1   3        3.34        4.22      0.63 o 
  10  -1   3        3.14        3.36      0.61 o 
 -12   0   3        8.49       10.47      0.72 o 
 -11   0   3        1.47        1.52      0.37 o 
 -10   0   3        5.40        5.20      1.14 o 
  -9   0   3        6.99        5.38      0.45 o 
  -8   0   3       67.71       59.51      1.36 o 
  -7   0   3       44.02       46.68      0.93 o 
  -6   0   3        3.76        4.73      0.27 o 
  -5   0   3       24.54       21.39      0.45 o 
  -4   0   3       10.21        9.34      0.41 o 
  -3   0   3       27.70       41.21      0.46 o 
  -2   0   3      171.28      186.64      1.41 o 
  -1   0   3     2990.76     3195.39     21.37 o 
   0   0   3      272.66      211.51      1.73 o 
   1   0   3       60.30       52.82      0.62 o 
   2   0   3        8.98        4.15      0.21 o 
   3   0   3      736.71      767.95      8.34 o 
   4   0   3      207.17      170.47      2.24 o 
   5   0   3        8.35        7.60      0.41 o 
   6   0   3       19.55       15.87      0.58 o 
   7   0   3       27.72       21.19      0.82 o 
   8   0   3        5.21        4.47      0.44 o 
   9   0   3        2.35        2.39      0.40 o 
 -12   1   3        9.83        9.84      0.79 o 
 -11   1   3        1.42        1.03      0.36 o 
 -10   1   3        3.34        3.84      0.45 o 
  -9   1   3       19.15       20.25      0.86 o 
  -8   1   3        0.90        1.96      0.36 o 
  -7   1   3       53.33       57.25      1.08 o 
  -6   1   3       43.52       48.35      0.67 o 
  -5   1   3      185.63      195.80      3.78 o 
  -4   1   3      305.33      292.10      3.27 o 
  -3   1   3      187.80      163.43      1.33 o 
  -2   1   3      892.40      857.98      7.50 o 
  -1   1   3     2396.92     2369.06     22.53 o 
   0   1   3     1070.26     1171.03      9.43 o 
   1   1   3      284.16      302.35      2.86 o 
   2   1   3      510.22      522.27      4.77 o 
   3   1   3      567.28      563.71      5.68 o 
   4   1   3      214.04      190.38      2.27 o 
   5   1   3       41.09       34.13      0.76 o 
   6   1   3       28.17       21.82      0.75 o 
   7   1   3       64.34       62.75      1.31 o 
   8   1   3        2.46        3.60      0.44 o 
   9   1   3        2.39        1.02      0.54 o 
 -12   2   3        8.20        9.69      0.77 o 
 -11   2   3        5.10        4.57      0.57 o 
 -10   2   3        0.63        0.74      0.36 o 
  -9   2   3       12.13       13.75      0.52 o 
  -8   2   3      108.28       98.40      2.02 o 
  -7   2   3       65.38       75.38      1.14 o 
  -6   2   3       13.56       20.01      0.50 o 
  -5   2   3        0.00        1.85      0.18 o 
  -4   2   3      549.76      564.29      3.98 o 
  -3   2   3       40.92       55.86      0.65 o 
  -2   2   3       19.26       19.35      0.37 o 
  -1   2   3       75.90       60.75      0.72 o 
   0   2   3       38.80       28.83      0.44 o 
   1   2   3       10.29        5.62      0.27 o 
   2   2   3      928.46      939.50      8.37 o 
   3   2   3      167.25      166.83      1.85 o 
   4   2   3       11.47        8.51      0.51 o 
   5   2   3      101.49       92.84      1.46 o 
   6   2   3        2.40        0.89      0.27 o 
   7   2   3       10.05        8.51      0.51 o 
   8   2   3        1.54        0.54      0.37 o 
 -12   3   3        5.50        5.43      0.69 o 
 -11   3   3        3.67        2.73      0.52 o 
 -10   3   3       12.63       13.90      0.85 o 
  -9   3   3        4.44        5.68      0.60 o 
  -8   3   3        6.91        8.09      0.48 o 
  -7   3   3       31.92       33.63      0.84 o 
  -6   3   3      176.66      176.48      2.27 o 
  -5   3   3        2.31        1.68      0.11 o 
  -4   3   3      282.95      322.09      2.80 o 
  -3   3   3       54.04       54.17      0.82 o 
  -2   3   3       29.83       34.32      0.56 o 
  -1   3   3       51.12       40.15      0.62 o 
   0   3   3        1.05        0.40      0.22 o 
   1   3   3       11.97       11.97      0.70 o 
   2   3   3        3.19        2.59      0.24 o 
   3   3   3        0.84        0.26      0.24 o 
   4   3   3        1.42        1.72      0.31 o 
   5   3   3        0.48        0.07      0.25 o 
   6   3   3        0.86        0.91      0.29 o 
   7   3   3       10.68       12.60      0.79 o 
 -12   4   3        9.90       12.95      0.97 o 
 -11   4   3        6.53        7.95      0.78 o 
 -10   4   3        1.50        0.86      0.42 o 
  -9   4   3       37.63       33.63      1.61 o 
  -8   4   3        0.03        0.09      0.27 o 
  -7   4   3        3.55        2.72      0.38 o 
  -6   4   3        0.78        0.81      0.18 o 
  -5   4   3       12.86       13.57      0.37 o 
  -4   4   3        6.01        4.67      0.31 o 
  -3   4   3        2.71        1.79      0.18 o 
  -2   4   3      216.42      215.79      2.23 o 
  -1   4   3        5.47        4.79      0.39 o 
   0   4   3      113.54      103.14      1.44 o 
   1   4   3       14.49       11.78      0.44 o 
   2   4   3       31.71       25.38      0.76 o 
   3   4   3       17.20       16.46      0.64 o 
   4   4   3       27.52       28.04      0.89 o 
   5   4   3        3.41        4.83      0.48 o 
   6   4   3        2.04        1.59      0.44 o 
 -12   5   3        1.96        1.61      0.60 o 
 -11   5   3       15.04       13.59      2.13 o 
 -10   5   3        0.00       -0.15      0.36 o 
  -9   5   3       11.53        9.32      0.77 o 
  -8   5   3        0.01        0.58      0.47 o 
  -7   5   3       99.18       89.92      2.28 o 
  -6   5   3        1.45        2.62      0.32 o 
  -5   5   3        3.28        4.52      0.32 o 
  -4   5   3       25.50       26.05      0.62 o 
  -3   5   3      188.92      208.10      2.71 o 
  -2   5   3       74.55       78.89      1.62 o 
  -1   5   3      193.47      171.11      2.42 o 
   0   5   3      106.91       96.59      1.64 o 
   1   5   3       10.28       13.82      0.61 o 
   2   5   3       10.23       10.24      0.57 o 
   3   5   3        5.84        6.95      0.55 o 
   4   5   3        6.58        6.50      0.53 o 
   5   5   3        2.16        1.84      0.44 o 
 -12   6   3        6.79        7.67      1.51 o 
 -11   6   3       26.57       24.28      1.32 o 
 -10   6   3       10.72        8.37      0.80 o 
  -9   6   3        0.06        0.67      0.42 o 
  -8   6   3        3.49        2.03      0.88 o 
  -7   6   3      159.81      147.89      4.63 o 
  -6   6   3       55.08       52.24      1.50 o 
  -5   6   3       29.67       24.36      0.75 o 
  -4   6   3       17.29       18.00      0.78 o 
  -3   6   3       76.47       72.85      1.32 o 
  -2   6   3       36.40       42.37      1.22 o 
  -1   6   3       70.72       72.85      1.75 o 
   0   6   3       18.04       17.51      0.90 o 
   1   6   3      551.03      545.87      7.68 o 
   2   6   3       40.53       44.19      1.42 o 
   3   6   3        2.45        2.30      0.51 o 
   4   6   3        1.40        0.92      0.46 o 
 -11   7   3        1.80        2.51      0.70 o 
 -10   7   3        0.74        0.40      0.52 o 
  -9   7   3       13.16       10.47      1.35 o 
  -8   7   3       13.41       11.93      0.95 o 
  -7   7   3        0.43        0.52      0.73 o 
  -6   7   3       67.44       62.21      2.08 o 
  -5   7   3       81.52       80.50      2.22 o 
  -4   7   3        1.35        0.62      0.37 o 
  -3   7   3       58.96       61.73      1.55 o 
  -2   7   3        0.53        0.36      0.40 o 
  -1   7   3        4.78        7.17      0.66 o 
   0   7   3      142.83      157.22      3.00 o 
   1   7   3       12.68       11.66      1.27 o 
   2   7   3        5.52        4.78      0.84 o 
 -10   8   3        0.13       -0.21      0.73 o 
  -9   8   3       11.64       11.33      1.56 o 
  -8   8   3        3.43        4.16      1.14 o 
  -7   8   3        1.28        1.97      0.94 o 
  -6   8   3       11.32       15.05      1.02 o 
  -5   8   3        1.13        1.24      0.55 o 
  -4   8   3        2.36        2.43      0.62 o 
  -3   8   3        0.01        0.04      0.40 o 
  -2   8   3        3.22        2.75      0.54 o 
  -1   8   3        0.67        0.53      0.46 o 
   0   8   3       25.51       27.68      1.54 o 
   1   8   3        4.87        4.99      1.35 o 
  -9   9   3        3.51        2.91      1.14 o 
  -8   9   3        0.51        1.45      1.04 o 
  -7   9   3        1.02        1.56      1.04 o 
  -6   9   3        2.70        3.01      1.14 o 
  -5   9   3        0.12        0.35      0.55 o 
  -4   9   3       32.89       42.68      2.96 o 
  -3   9   3        9.60        9.42      1.25 o 
  -2   9   3        0.68        1.39      0.68 o 
   1 -12   4        0.19       -0.41      0.41 o 
   2 -12   4        0.86        1.42      0.45 o 
   3 -12   4        0.14       -0.09      0.43 o 
   4 -12   4        9.57        8.03      1.04 o 
   5 -12   4        0.07        0.12      0.50 o 
   6 -12   4        2.81        2.91      1.25 o 
   7 -12   4        3.00        4.26      1.35 o 
  -2 -11   4        0.14        0.28      0.62 o 
  -1 -11   4        0.07        0.10      0.41 o 
   0 -11   4        1.32        0.38      0.40 o 
   1 -11   4        0.01       -0.35      0.35 o 
   2 -11   4       25.08       28.55      1.73 o 
   3 -11   4       11.84       12.89      0.76 o 
   4 -11   4        8.16        8.57      0.57 o 
   5 -11   4        4.85        3.28      0.61 o 
   6 -11   4        3.19        3.74      0.67 o 
   7 -11   4        7.40        6.03      1.35 o 
   8 -11   4        3.44        3.95      1.25 o 
  -3 -10   4        4.16        5.72      0.65 o 
  -2 -10   4        3.16        3.60      0.53 o 
  -1 -10   4        3.67        2.15      0.44 o 
   0 -10   4      133.38      129.66      2.51 o 
   1 -10   4        7.25        7.89      0.61 o 
   2 -10   4        0.21        0.53      0.35 o 
   3 -10   4       24.55       24.29      1.02 o 
   4 -10   4      114.52      115.78      2.17 o 
   5 -10   4       10.73       11.13      0.81 o 
   6 -10   4       19.36       19.47      1.10 o 
   7 -10   4       36.63       37.10      2.49 o 
   8 -10   4       20.29       19.85      1.87 o 
   9 -10   4        8.49        9.87      1.56 o 
  -5  -9   4        6.70        7.97      0.82 o 
  -4  -9   4        1.33        1.35      0.42 o 
  -3  -9   4        0.04       -0.22      0.30 o 
  -2  -9   4        1.94        0.98      0.45 o 
  -1  -9   4       42.77       39.71      1.22 o 
   0  -9   4       10.77        8.23      0.58 o 
   1  -9   4        4.44        5.74      0.52 o 
   2  -9   4      173.28      174.82      3.74 o 
   3  -9   4     1461.11     1502.27     15.86 o 
   4  -9   4      226.64      234.99      4.10 o 
   5  -9   4        0.91        1.16      0.46 o 
   6  -9   4        1.14        0.11      0.49 o 
   7  -9   4       65.88       58.21      1.77 o 
   8  -9   4        9.79        7.48      1.35 o 
   9  -9   4       30.85       31.35      2.13 o 
  10  -9   4       24.74       29.67      2.03 o 
  -6  -8   4        0.80        0.18      0.39 o 
  -5  -8   4        4.01        4.92      0.67 o 
  -4  -8   4       13.29       10.76      0.69 o 
  -3  -8   4       13.83       15.58      0.75 o 
  -2  -8   4        2.22        4.32      0.47 o 
  -1  -8   4        6.92        4.68      0.47 o 
   0  -8   4       20.72       20.03      0.78 o 
   1  -8   4        2.41        1.92      0.29 o 
   2  -8   4       37.85       41.42      0.86 o 
   3  -8   4       89.23       98.98      1.43 o 
   4  -8   4       67.24       67.22      0.99 o 
   5  -8   4      498.45      508.95      5.31 o 
   6  -8   4       23.72       23.62      1.62 o 
   7  -8   4      218.50      224.60      4.31 o 
   8  -8   4        5.67        6.68      0.56 o 
   9  -8   4       25.44       22.87      1.92 o 
  10  -8   4        3.33        3.52      0.67 o 
  11  -8   4       26.73       28.58      2.08 o 
  -7  -7   4        0.29       -0.04      0.37 o 
  -6  -7   4        0.52        1.15      0.41 o 
  -5  -7   4       10.45       10.96      0.67 o 
  -4  -7   4        6.07        4.20      0.46 o 
  -3  -7   4        0.70        0.78      0.33 o 
  -2  -7   4       24.61       24.08      0.85 o 
  -1  -7   4        0.08       -0.01      0.23 o 
   0  -7   4      245.57      255.68      3.13 o 
   1  -7   4       20.93       16.82      0.55 o 
   2  -7   4        0.01       -0.09      0.12 o 
   3  -7   4        0.03       -0.02      0.13 o 
   4  -7   4      352.32      348.42      3.10 o 
   5  -7   4       22.27       19.30      0.80 o 
   6  -7   4       19.39       23.62      1.15 o 
   7  -7   4       94.58       90.14      1.58 o 
   8  -7   4       16.13       16.95      0.81 o 
   9  -7   4       11.99       14.19      1.14 o 
  10  -7   4       11.23       11.18      1.00 o 
  11  -7   4       17.09       19.12      1.66 o 
  -8  -6   4        0.12       -0.02      0.44 o 
  -7  -6   4        1.18        1.10      0.39 o 
  -6  -6   4        0.68        1.16      0.37 o 
  -5  -6   4        5.76        5.12      0.46 o 
  -4  -6   4        2.48        1.66      0.33 o 
  -3  -6   4        0.03        0.37      0.26 o 
  -2  -6   4       61.71       62.40      0.83 o 
  -1  -6   4        1.46        1.88      0.17 o 
   0  -6   4        0.05        0.17      0.19 o 
   1  -6   4        1.07        4.01      0.19 o 
   2  -6   4       39.75       27.44      0.41 o 
   3  -6   4      104.98      115.01      1.25 o 
   4  -6   4        0.14        1.40      0.20 o 
   5  -6   4       88.05      107.63      1.30 o 
   6  -6   4       23.91       23.55      0.63 o 
   7  -6   4        6.30        5.22      0.46 o 
   8  -6   4       37.37       36.97      1.12 o 
   9  -6   4        1.04        0.80      0.37 o 
  10  -6   4        9.58       10.41      0.92 o 
  11  -6   4        0.25        0.15      0.52 o 
  -9  -5   4        3.42        3.28      0.47 o 
  -8  -5   4        0.28       -0.30      0.33 o 
  -7  -5   4        0.08        0.88      0.38 o 
  -6  -5   4      195.75      207.28      3.19 o 
  -5  -5   4      150.31      160.66      2.09 o 
  -4  -5   4        0.14       -0.01      0.15 o 
  -3  -5   4       48.28       50.88      1.04 o 
  -2  -5   4        4.38        2.57      0.56 o 
  -1  -5   4      480.40      490.61      4.39 o 
   0  -5   4       12.21       10.68      0.35 o 
   1  -5   4      782.94      806.77      5.77 o 
   2  -5   4      300.12      346.34      2.98 o 
   3  -5   4       31.67       37.65      0.57 o 
   4  -5   4      159.11      150.47      1.64 o 
   5  -5   4        1.59        1.52      0.19 o 
   6  -5   4       72.78       63.35      1.06 o 
   7  -5   4        1.33        0.90      0.28 o 
   8  -5   4       17.23       17.58      1.18 o 
   9  -5   4        1.27        0.81      0.36 o 
  10  -5   4       12.65       11.70      0.97 o 
  11  -5   4       23.76       26.81      1.87 o 
 -10  -4   4        9.33       13.40      1.45 o 
  -9  -4   4       20.01       18.77      0.68 o 
  -8  -4   4       58.16       57.06      1.09 o 
  -7  -4   4       42.99       42.83      1.15 o 
  -6  -4   4      674.12      650.82      6.39 o 
  -5  -4   4        4.02        1.95      0.30 o 
  -4  -4   4      145.74      148.53      1.68 o 
  -3  -4   4      364.50      394.22      3.88 o 
  -2  -4   4      441.80      516.46      5.09 o 
  -1  -4   4     1135.77     1169.17     12.16 o 
   0  -4   4     1021.72     1108.26      7.79 o 
   1  -4   4     2275.44     2347.87     17.30 o 
   2  -4   4      674.84      730.94      5.95 o 
   3  -4   4      112.06       92.10      1.19 o 
   4  -4   4      244.08      279.72      2.71 o 
   5  -4   4      236.39      234.79      2.36 o 
   6  -4   4      154.32      159.12      2.23 o 
   7  -4   4        5.36        5.36      0.43 o 
   8  -4   4        0.70        0.94      0.29 o 
   9  -4   4       31.80       30.36      1.08 o 
  10  -4   4       31.21       32.55      1.60 o 
 -10  -3   4        0.04        0.18      0.47 o 
  -9  -3   4        1.34        2.04      0.33 o 
  -8  -3   4        5.64        5.76      0.38 o 
  -7  -3   4      402.83      432.80      4.44 o 
  -6  -3   4       30.94       24.45      0.57 o 
  -5  -3   4        3.83        6.15      0.56 o 
  -4  -3   4       15.25       12.43      0.50 o 
  -3  -3   4      377.69      451.91      4.34 o 
  -2  -3   4      145.92      181.49      1.59 o 
  -1  -3   4      445.81      470.36      3.85 o 
   0  -3   4      446.21      357.25      2.65 o 
   1  -3   4      813.45      836.48      6.72 o 
   2  -3   4     1014.60     1018.14      8.15 o 
   3  -3   4      312.35      340.61      3.91 o 
   4  -3   4        1.16        0.12      0.15 o 
   5  -3   4     1079.07     1000.61      9.51 o 
   6  -3   4       49.14       50.22      0.88 o 
   7  -3   4      234.79      218.77      3.46 o 
   8  -3   4       29.92       29.10      0.99 o 
   9  -3   4       14.65       16.11      1.25 o 
  10  -3   4        3.51        4.11      0.63 o 
 -11  -2   4        2.08        1.56      0.31 o 
 -10  -2   4        3.06        2.84      0.28 o 
  -9  -2   4        6.46        5.75      0.62 o 
  -8  -2   4        1.21        0.87      0.26 o 
  -7  -2   4       15.01       14.68      0.50 o 
  -6  -2   4       64.21       58.61      1.15 o 
  -5  -2   4       31.52       29.64      0.84 o 
  -4  -2   4       23.89       11.76      0.31 o 
  -3  -2   4      307.37      298.84      2.49 o 
  -2  -2   4        9.27       12.85      0.27 o 
  -1  -2   4       70.26      101.17      0.83 o 
   0  -2   4        3.23        3.78      0.13 o 
   1  -2   4      534.05      640.23      6.11 o 
   2  -2   4     1220.33     1144.71      9.82 o 
   3  -2   4        6.96        6.28      0.31 o 
   4  -2   4      352.79      332.33      4.61 o 
   5  -2   4      108.19       94.13      1.47 o 
   6  -2   4      208.05      205.73      2.70 o 
   7  -2   4       37.49       35.98      1.08 o 
   8  -2   4       11.19       10.50      0.65 o 
   9  -2   4        7.97        5.91      0.59 o 
  10  -2   4        8.46        9.73      0.86 o 
 -11  -1   4        0.00       -0.04      0.29 o 
 -10  -1   4        1.88        2.02      0.36 o 
  -9  -1   4        0.06       -0.04      0.26 o 
  -8  -1   4        1.76        2.84      0.37 o 
  -7  -1   4        3.16        1.67      0.22 o 
  -6  -1   4      158.73      187.88      2.56 o 
  -5  -1   4        0.01        0.36      0.16 o 
  -4  -1   4      830.57      792.64      8.23 o 
  -3  -1   4       20.85       21.39      0.28 o 
  -2  -1   4       48.26       40.69      0.56 o 
  -1  -1   4       85.03       75.08      0.70 o 
   0  -1   4      451.24      447.33      3.46 o 
   1  -1   4       27.17       44.75      0.62 o 
   2  -1   4       43.57       42.49      0.63 o 
   3  -1   4       59.21       51.12      0.93 o 
   4  -1   4        3.41        2.27      0.26 o 
   5  -1   4        4.20        4.24      0.36 o 
   6  -1   4       71.17       66.65      2.00 o 
   7  -1   4        0.00       -0.24      0.24 o 
   8  -1   4       52.06       56.11      2.06 o 
   9  -1   4       12.27       14.17      0.81 o 
 -12   0   4        2.82        1.56      0.52 o 
 -11   0   4        0.02       -0.03      0.28 o 
 -10   0   4       23.73       22.19      0.86 o 
  -9   0   4       14.78       14.54      0.69 o 
  -8   0   4        2.61        2.85      0.30 o 
  -7   0   4       43.94       51.21      0.80 o 
  -6   0   4       44.49       46.48      0.60 o 
  -5   0   4      134.19      157.60      1.52 o 
  -4   0   4        0.86        1.26      0.17 o 
  -3   0   4      136.51      158.44      1.32 o 
  -2   0   4      840.36      844.93      5.96 o 
  -1   0   4      534.83      564.74      5.05 o 
   0   0   4      901.25      972.66      7.39 o 
   1   0   4      155.76      171.31      1.63 o 
   2   0   4       69.77       61.00      0.83 o 
   3   0   4        4.08        6.68      0.33 o 
   4   0   4        7.30        8.51      0.38 o 
   5   0   4       64.84       65.87      1.13 o 
   6   0   4       64.15       59.75      1.09 o 
   7   0   4       11.29       10.48      0.51 o 
   8   0   4       20.43       20.68      0.81 o 
   9   0   4        0.75        1.09      0.44 o 
 -12   1   4        4.16        2.91      0.62 o 
 -11   1   4       26.87       25.78      1.10 o 
 -10   1   4        0.08        0.22      0.57 o 
  -9   1   4       38.20       44.24      1.71 o 
  -8   1   4      420.24      425.41      4.82 o 
  -7   1   4       28.04       25.60      0.69 o 
  -6   1   4      195.83      177.19      1.88 o 
  -5   1   4       62.14       51.80      0.74 o 
  -4   1   4      926.91      913.73      7.27 o 
  -3   1   4     1251.91     1233.88      9.17 o 
  -2   1   4       33.72       21.62      0.78 o 
  -1   1   4       35.61       39.95      0.58 o 
   0   1   4      928.94      990.75      8.83 o 
   1   1   4      189.81      222.62      2.25 o 
   2   1   4       17.76       16.43      0.43 o 
   3   1   4       27.32       24.49      0.54 o 
   4   1   4        0.01        0.19      0.26 o 
   5   1   4        0.28       -0.20      0.20 o 
   6   1   4        0.63        1.28      0.28 o 
   7   1   4        1.73        1.79      0.32 o 
   8   1   4        0.73        0.07      0.37 o 
 -12   2   4        0.26       -0.03      0.42 o 
 -11   2   4       12.43       12.43      0.82 o 
 -10   2   4       11.94        9.63      0.67 o 
  -9   2   4       43.92       40.40      1.97 o 
  -8   2   4       57.59       64.37      1.29 o 
  -7   2   4        6.13        6.85      0.34 o 
  -6   2   4      301.34      312.21      3.67 o 
  -5   2   4      149.53      149.08      1.66 o 
  -4   2   4     2048.63     2074.57     16.26 o 
  -3   2   4     1044.89     1158.74     10.16 o 
  -2   2   4        0.47        0.59      0.13 o 
  -1   2   4       63.35       72.51      0.86 o 
   0   2   4       33.06       38.41      0.66 o 
   1   2   4      352.51      369.42      3.90 o 
   2   2   4        1.74        0.61      0.18 o 
   3   2   4        2.58        4.90      0.35 o 
   4   2   4       29.41       28.61      0.74 o 
   5   2   4       28.75       27.34      0.77 o 
   6   2   4       11.49       14.01      0.61 o 
   7   2   4        3.85        4.34      0.49 o 
 -12   3   4        0.00        0.04      0.42 o 
 -11   3   4        0.23        0.06      0.36 o 
 -10   3   4        1.84        1.00      0.42 o 
  -9   3   4       22.10       16.85      0.90 o 
  -8   3   4       12.05       10.39      0.83 o 
  -7   3   4       59.24       60.20      1.29 o 
  -6   3   4        0.54        0.55      0.52 o 
  -5   3   4      287.34      261.35      2.35 o 
  -4   3   4       29.26       34.32      0.61 o 
  -3   3   4       36.35       37.89      0.91 o 
  -2   3   4       23.37       24.25      0.51 o 
  -1   3   4       14.90       11.64      0.33 o 
   0   3   4      171.86      160.48      2.20 o 
   1   3   4        0.60        1.10      0.30 o 
   2   3   4        4.66        1.78      0.31 o 
   3   3   4       12.90       11.40      0.71 o 
   4   3   4       26.36       27.00      0.86 o 
   5   3   4       10.59       10.00      0.59 o 
   6   3   4        0.16        0.20      0.32 o 
 -12   4   4        0.48        0.69      0.52 o 
 -11   4   4        2.42        2.02      0.52 o 
 -10   4   4        8.44        6.80      0.72 o 
  -9   4   4        5.13        4.05      0.55 o 
  -8   4   4       15.77       12.52      0.80 o 
  -7   4   4       23.89       29.17      0.91 o 
  -6   4   4      141.67      132.47      1.93 o 
  -5   4   4      238.61      245.21      2.75 o 
  -4   4   4       49.43       44.99      0.83 o 
  -3   4   4      473.48      487.47      5.04 o 
  -2   4   4       26.97       22.91      0.65 o 
  -1   4   4        4.27        4.03      0.41 o 
   0   4   4       30.58       27.71      0.73 o 
   1   4   4        2.32        1.72      0.34 o 
   2   4   4       15.08       14.96      0.64 o 
   3   4   4        0.26        0.10      0.31 o 
   4   4   4       11.28       11.27      0.62 o 
   5   4   4        2.04        2.43      0.45 o 
 -12   5   4        1.41        1.55      1.09 o 
 -11   5   4        0.59        0.88      0.47 o 
 -10   5   4        9.65        7.46      0.77 o 
  -9   5   4       18.54       17.08      1.04 o 
  -8   5   4        2.51        2.81      0.55 o 
  -7   5   4        0.02        0.12      0.29 o 
  -6   5   4        0.13        0.39      0.32 o 
  -5   5   4       13.07       12.43      0.47 o 
  -4   5   4      325.04      306.91      3.82 o 
  -3   5   4       83.98       81.95      1.72 o 
  -2   5   4      188.35      192.71      3.14 o 
  -1   5   4      400.93      381.15      5.49 o 
   0   5   4      161.26      154.60      2.80 o 
   1   5   4        1.18        0.83      0.32 o 
   2   5   4        0.54        0.32      0.32 o 
   3   5   4        2.81        3.11      0.44 o 
   4   5   4        5.84        6.43      0.65 o 
 -11   6   4        1.60        1.95      1.09 o 
 -10   6   4        3.83        3.34      0.65 o 
  -9   6   4       12.52       12.72      0.95 o 
  -8   6   4        2.79        1.56      0.50 o 
  -7   6   4       29.16       30.29      1.36 o 
  -6   6   4        7.30        7.17      0.70 o 
  -5   6   4       43.19       38.67      1.42 o 
  -4   6   4       37.48       36.87      1.09 o 
  -3   6   4        1.83        1.49      0.40 o 
  -2   6   4       13.82       13.79      0.74 o 
  -1   6   4       64.78       68.89      1.74 o 
   0   6   4        8.01        9.55      0.76 o 
   1   6   4        9.51        9.77      0.76 o 
   2   6   4       26.59       25.83      1.43 o 
   3   6   4        4.89        6.41      0.92 o 
 -11   7   4        0.01        0.63      0.57 o 
 -10   7   4       13.60       12.34      1.56 o 
  -9   7   4       21.25       19.67      1.66 o 
  -8   7   4        0.07       -0.10      0.73 o 
  -7   7   4        1.37        2.29      0.94 o 
  -6   7   4       39.24       44.34      1.62 o 
  -5   7   4        7.69        6.81      0.72 o 
  -4   7   4        7.07        4.92      0.70 o 
  -3   7   4        2.88        1.42      0.44 o 
  -2   7   4       43.62       53.16      1.54 o 
  -1   7   4       20.72       21.52      1.04 o 
   0   7   4       17.23       21.76      1.10 o 
   1   7   4        3.61        2.71      0.77 o 
  -9   8   4       19.50       16.63      1.87 o 
  -8   8   4        0.26       -0.62      0.73 o 
  -7   8   4        0.27       -0.21      0.73 o 
  -6   8   4        0.07        0.64      0.55 o 
  -5   8   4       40.61       44.14      1.79 o 
  -4   8   4        7.40        7.00      0.84 o 
  -3   8   4        4.93        6.07      0.84 o 
  -2   8   4        7.93        7.31      0.87 o 
  -1   8   4       15.49       15.18      1.21 o 
  -6   9   4        8.58        9.56      1.56 o 
  -5   9   4        9.96       14.21      1.17 o 
   0 -12   5        0.88        0.13      0.45 o 
   1 -12   5        0.00        0.02      0.43 o 
   2 -12   5        0.11       -0.33      0.38 o 
   3 -12   5        1.77        2.16      0.42 o 
   4 -12   5        1.37        0.93      0.44 o 
   5 -12   5        0.58        0.94      0.57 o 
   6 -12   5        0.21       -0.73      0.83 o 
   7 -12   5        0.61        1.25      1.04 o 
  -2 -11   5       10.71       13.65      0.90 o 
  -1 -11   5        6.63        6.21      0.67 o 
   0 -11   5        7.02        7.69      0.67 o 
   1 -11   5       12.66       10.47      0.73 o 
   2 -11   5        0.07        0.15      0.41 o 
   3 -11   5        6.40        7.52      0.50 o 
   4 -11   5        1.62        1.22      0.37 o 
   5 -11   5        8.91        8.41      0.76 o 
   6 -11   5       14.23       20.12      1.17 o 
   7 -11   5        5.09        5.40      1.35 o 
   8 -11   5        0.12       -0.10      0.83 o 
  -4 -10   5        0.46        1.48      0.47 o 
  -3 -10   5        0.19       -0.20      0.44 o 
  -2 -10   5        0.01       -0.34      0.34 o 
  -1 -10   5        5.34        3.58      0.53 o 
   0 -10   5      128.09      136.36      2.55 o 
   1 -10   5      100.24      108.15      3.28 o 
   2 -10   5        1.44        1.77      0.33 o 
   3 -10   5      125.83      123.25      1.81 o 
   4 -10   5       12.01       12.80      0.76 o 
   5 -10   5        7.81        7.06      0.61 o 
   6 -10   5       19.17       21.62      1.51 o 
   7 -10   5        0.00       -0.06      0.44 o 
   8 -10   5       32.95       30.76      2.39 o 
   9 -10   5        2.68        3.01      1.14 o 
  -5  -9   5        7.10        9.42      0.74 o 
  -4  -9   5        1.37        1.31      0.55 o 
  -3  -9   5        6.21        5.00      0.69 o 
  -2  -9   5       22.96       20.70      0.87 o 
  -1  -9   5        4.20        2.95      0.46 o 
   0  -9   5       19.65       21.99      1.06 o 
   1  -9   5       40.92       33.71      0.92 o 
   2  -9   5       50.65       61.22      1.17 o 
   3  -9   5       87.69       96.13      1.51 o 
   4  -9   5      103.33      100.13      1.73 o 
   5  -9   5      246.29      238.97      3.72 o 
   6  -9   5       70.21       63.56      1.54 o 
   7  -9   5       19.47       18.89      3.17 o 
   8  -9   5       42.89       41.48      1.57 o 
   9  -9   5        0.06        0.77      0.50 o 
  10  -9   5        2.28        2.19      0.72 o 
  -7  -8   5        0.79        1.04      0.57 o 
  -6  -8   5       14.57       14.72      0.84 o 
  -5  -8   5        0.43        0.16      0.34 o 
  -4  -8   5        0.00       -0.09      0.35 o 
  -3  -8   5       34.66       30.89      0.77 o 
  -2  -8   5        0.46       -0.26      0.26 o 
  -1  -8   5        5.83        4.40      0.44 o 
   0  -8   5        0.47       -0.13      0.23 o 
   1  -8   5      107.59      107.55      1.40 o 
   2  -8   5       41.23       47.34      0.84 o 
   3  -8   5       32.25       34.93      0.79 o 
   4  -8   5        3.99        3.93      0.35 o 
   5  -8   5       26.89       26.99      0.81 o 
   6  -8   5        0.44        0.70      0.27 o 
   7  -8   5       13.51       16.91      1.60 o 
   8  -8   5       56.08       51.22      2.41 o 
   9  -8   5        0.23        0.64      0.52 o 
  10  -8   5        0.34        0.57      0.55 o 
  -8  -7   5        0.88        0.95      0.61 o 
  -7  -7   5        2.22        2.24      0.50 o 
  -6  -7   5        2.07        2.65      0.45 o 
  -5  -7   5       11.45       12.09      0.67 o 
  -4  -7   5       16.11       14.15      0.76 o 
  -3  -7   5        0.61        0.35      0.27 o 
  -2  -7   5        0.82       -0.03      0.20 o 
  -1  -7   5        7.76        5.45      0.43 o 
   0  -7   5       34.89       43.79      0.81 o 
   1  -7   5       13.67       13.54      0.43 o 
   2  -7   5       39.51       38.71      0.58 o 
   3  -7   5      105.91      110.09      1.36 o 
   4  -7   5        0.06        0.20      0.18 o 
   5  -7   5        0.53        0.20      0.20 o 
   6  -7   5       32.37       33.52      0.89 o 
   7  -7   5        5.09        3.29      0.40 o 
   8  -7   5        7.70        7.98      0.81 o 
   9  -7   5        2.12        1.49      0.40 o 
  10  -7   5        5.39        5.63      0.82 o 
  -9  -6   5        3.47        3.30      0.56 o 
  -8  -6   5        2.76        2.96      0.52 o 
  -7  -6   5        1.72        2.21      0.37 o 
  -6  -6   5       40.72       41.69      1.02 o 
  -5  -6   5        0.19       -0.06      0.24 o 
  -4  -6   5      156.91      153.11      2.16 o 
  -3  -6   5       18.40       24.74      0.68 o 
  -2  -6   5       85.27       85.36      1.03 o 
  -1  -6   5      156.40      161.26      1.71 o 
   0  -6   5        2.23        2.41      0.21 o 
   1  -6   5       10.57        3.21      0.15 o 
   2  -6   5        0.16        0.55      0.12 o 
   3  -6   5        2.33        4.32      0.26 o 
   4  -6   5      268.64      257.92      3.43 o 
   5  -6   5       30.81       29.05      0.62 o 
   6  -6   5       80.18       84.51      1.51 o 
   7  -6   5       37.57       31.28      0.88 o 
   8  -6   5      153.97      154.44      2.37 o 
   9  -6   5       12.63       11.06      0.72 o 
  10  -6   5        1.42        0.60      0.55 o 
  -9  -5   5       10.52       12.90      1.44 o 
  -8  -5   5       26.81       23.50      0.82 o 
  -7  -5   5       18.06       19.60      0.73 o 
  -6  -5   5        2.67        1.92      0.22 o 
  -5  -5   5        0.02       -0.05      0.26 o 
  -4  -5   5       21.87       22.31      0.52 o 
  -3  -5   5        6.88        6.81      0.36 o 
  -2  -5   5      528.70      578.33      4.75 o 
  -1  -5   5      152.48      165.10      1.59 o 
   0  -5   5      131.80      157.33      1.53 o 
   1  -5   5      157.25      186.86      1.65 o 
   2  -5   5       17.09       26.52      0.44 o 
   3  -5   5       20.12       25.89      0.55 o 
   4  -5   5        0.16        0.03      0.15 o 
   5  -5   5        8.19        8.15      0.33 o 
   6  -5   5        0.02       -0.23      0.23 o 
   7  -5   5       32.37       29.72      0.90 o 
   8  -5   5        2.89        1.85      0.37 o 
   9  -5   5        0.42        0.46      0.38 o 
  10  -5   5       39.07       42.43      1.40 o 
  -9  -4   5       27.48       25.30      1.25 o 
  -8  -4   5       15.60       20.75      0.64 o 
  -7  -4   5       14.50       17.32      0.66 o 
  -6  -4   5        3.68        1.01      0.49 o 
  -5  -4   5       29.38       27.67      0.79 o 
  -4  -4   5        5.01        9.14      0.30 o 
  -3  -4   5       47.93       37.34      0.73 o 
  -2  -4   5      521.73      556.18      5.10 o 
  -1  -4   5       48.00       38.27      0.57 o 
   0  -4   5      146.71      108.05      0.96 o 
   1  -4   5       75.68       85.47      0.95 o 
   2  -4   5      364.35      398.71      3.68 o 
   3  -4   5      717.79      766.12      8.77 o 
   4  -4   5       77.69       81.23      1.07 o 
   5  -4   5        8.67       11.19      0.52 o 
   6  -4   5      401.19      397.12      5.23 o 
   7  -4   5      177.24      181.33      2.62 o 
   8  -4   5        9.95       10.89      0.58 o 
   9  -4   5        1.00        0.39      0.42 o 
  10  -4   5        0.21       -0.17      0.39 o 
  -9  -3   5        7.51        7.65      0.73 o 
  -8  -3   5      122.46      130.98      1.93 o 
  -7  -3   5       43.86       47.00      1.01 o 
  -6  -3   5        3.67        1.65      0.21 o 
  -5  -3   5       16.95       17.53      0.38 o 
  -4  -3   5      120.40      124.34      1.43 o 
  -3  -3   5      114.46       96.34      1.02 o 
  -2  -3   5        0.56        0.78      0.10 o 
  -1  -3   5      103.62      134.43      1.09 o 
   0  -3   5       58.31       53.22      0.60 o 
   1  -3   5      194.97      200.17      1.85 o 
   2  -3   5       13.66        7.43      0.26 o 
   3  -3   5       99.21       98.90      1.19 o 
   4  -3   5       66.46       78.84      1.32 o 
   5  -3   5      144.48      127.69      1.68 o 
   6  -3   5      709.40      695.24      6.91 o 
   7  -3   5       26.12       27.26      0.97 o 
   8  -3   5        2.07        1.58      0.58 o 
   9  -3   5       12.31       14.83      0.72 o 
  10  -3   5       12.61       16.00      1.45 o 
 -11  -2   5        3.30        3.84      0.52 o 
 -10  -2   5        0.03        0.42      0.21 o 
  -9  -2   5       26.01       26.08      0.78 o 
  -8  -2   5       55.28       55.58      1.21 o 
  -7  -2   5       82.92       89.94      1.54 o 
  -6  -2   5      190.51      196.30      2.71 o 
  -5  -2   5       49.01       40.69      0.63 o 
  -4  -2   5       79.21       93.31      0.91 o 
  -3  -2   5        0.45        0.13      0.10 o 
  -2  -2   5        0.06        0.03      0.11 o 
  -1  -2   5       23.85       36.44      0.37 o 
   0  -2   5      451.95      456.00      3.58 o 
   1  -2   5       25.94       13.45      0.40 o 
   2  -2   5        0.07        1.00      0.15 o 
   3  -2   5        5.01        5.60      0.80 o 
   4  -2   5        8.66        6.07      0.39 o 
   5  -2   5       94.49       92.36      1.61 o 
   6  -2   5       39.53       46.14      1.67 o 
   7  -2   5       48.92       44.19      1.39 o 
   8  -2   5        5.47        5.89      0.58 o 
   9  -2   5        1.77        2.15      0.48 o 
 -11  -1   5        0.45        0.62      0.42 o 
 -10  -1   5        3.22        2.29      0.42 o 
  -9  -1   5       57.25       55.40      1.77 o 
  -8  -1   5       20.09       17.57      0.71 o 
  -7  -1   5        9.16       12.00      0.36 o 
  -6  -1   5      114.89      109.22      1.46 o 
  -5  -1   5      221.36      258.87      2.93 o 
  -4  -1   5      164.48      165.85      2.06 o 
  -3  -1   5       51.98       56.79      0.65 o 
  -2  -1   5      353.72      379.09      2.79 o 
  -1  -1   5      649.29      670.61      5.46 o 
   0  -1   5      248.65      242.09      1.92 o 
   1  -1   5      108.70      150.90      1.49 o 
   2  -1   5      844.32      860.54      7.67 o 
   3  -1   5       67.14       61.29      0.98 o 
   4  -1   5        4.82        5.95      0.34 o 
   5  -1   5       85.31       79.16      1.43 o 
   6  -1   5        1.35        1.17      0.31 o 
   7  -1   5        0.35        0.52      0.31 o 
   8  -1   5       28.19       33.51      1.14 o 
   9  -1   5       28.58       30.45      1.87 o 
 -12   0   5        0.01        0.10      0.42 o 
 -11   0   5       25.29       27.54      1.35 o 
 -10   0   5       19.67       15.79      1.04 o 
  -9   0   5        0.82        0.56      0.42 o 
  -8   0   5       46.34       45.16      1.19 o 
  -7   0   5        6.10        5.12      0.32 o 
  -6   0   5      113.13      123.52      1.33 o 
  -5   0   5       63.37       69.58      1.07 o 
  -4   0   5      149.83      160.65      1.58 o 
  -3   0   5       61.70       59.01      0.63 o 
  -2   0   5      575.53      652.72      4.99 o 
  -1   0   5      219.78      293.89      2.60 o 
   0   0   5        3.55        1.67      0.15 o 
   1   0   5      311.69      307.59      2.76 o 
   2   0   5      395.34      379.37      3.65 o 
   3   0   5        2.24        4.04      0.28 o 
   4   0   5       10.44       10.92      0.46 o 
   5   0   5        5.76        4.61      0.36 o 
   6   0   5        0.26        0.92      0.29 o 
   7   0   5        1.55        0.86      0.29 o 
   8   0   5       21.07       22.83      1.04 o 
 -12   1   5        3.60        2.39      0.62 o 
 -11   1   5        1.00        1.35      0.52 o 
 -10   1   5        4.81        4.30      1.30 o 
  -9   1   5       12.99       13.72      0.62 o 
  -8   1   5        2.90        2.70      0.28 o 
  -7   1   5        5.72        4.42      0.30 o 
  -6   1   5       48.96       46.32      0.74 o 
  -5   1   5       15.33       19.95      0.34 o 
  -4   1   5     1253.13     1290.83     10.24 o 
  -3   1   5      204.81      227.08      2.05 o 
  -2   1   5       27.89       18.48      0.55 o 
  -1   1   5        0.53        0.21      0.18 o 
   0   1   5        4.00        2.61      0.33 o 
   1   1   5      117.14      143.98      1.80 o 
   2   1   5       33.86       41.44      0.75 o 
   3   1   5      126.01      125.79      1.74 o 
   4   1   5       77.71       76.73      1.31 o 
   5   1   5       20.94       20.36      0.68 o 
   6   1   5        0.93        1.24      0.31 o 
   7   1   5        2.13        1.84      0.41 o 
 -12   2   5        0.61        0.10      0.52 o 
 -11   2   5        0.12        0.42      0.52 o 
 -10   2   5       25.54       28.44      1.15 o 
  -9   2   5        1.50        2.12      0.42 o 
  -8   2   5        7.18        3.12      0.62 o 
  -7   2   5        0.04        0.19      0.20 o 
  -6   2   5       48.39       52.76      0.84 o 
  -5   2   5       17.15       19.25      0.36 o 
  -4   2   5      258.97      247.61      2.40 o 
  -3   2   5      209.94      192.29      2.20 o 
  -2   2   5       73.83       68.31      0.95 o 
  -1   2   5      156.48      161.17      2.45 o 
   0   2   5      167.13      135.91      1.75 o 
   1   2   5       54.31       59.51      1.03 o 
   2   2   5        0.69        2.49      0.59 o 
   3   2   5       15.56       16.72      0.66 o 
   4   2   5      147.11      147.52      2.11 o 
   5   2   5        4.29        3.79      0.39 o 
   6   2   5        2.55        1.73      0.39 o 
 -12   3   5        2.85        3.12      0.73 o 
 -11   3   5        0.27       -0.10      0.52 o 
 -10   3   5        4.16        3.83      1.14 o 
  -9   3   5        8.35        8.60      0.70 o 
  -8   3   5      180.67      176.41      3.57 o 
  -7   3   5        7.98        7.33      0.52 o 
  -6   3   5      410.04      390.75      5.04 o 
  -5   3   5      261.84      261.01      2.89 o 
  -4   3   5        3.90        2.45      0.32 o 
  -3   3   5       35.70       33.00      0.70 o 
  -2   3   5       12.93        9.38      0.40 o 
  -1   3   5        6.28        5.60      0.40 o 
   0   3   5       22.96       24.07      0.73 o 
   1   3   5       59.16       64.32      1.13 o 
   2   3   5       78.78       79.65      1.53 o 
   3   3   5       42.29       46.81      1.16 o 
   4   3   5       11.01        9.54      0.60 o 
   5   3   5        1.49        0.94      0.44 o 
 -12   4   5        2.64        3.95      0.83 o 
 -11   4   5        5.21        6.34      0.94 o 
 -10   4   5       14.54       14.24      0.95 o 
  -9   4   5        1.83        3.28      0.55 o 
  -8   4   5       11.47       13.09      0.84 o 
  -7   4   5       14.54       11.57      1.01 o 
  -6   4   5       31.24       29.13      0.98 o 
  -5   4   5       27.90       30.98      1.22 o 
  -4   4   5      571.58      582.02      5.98 o 
  -3   4   5      529.29      523.52      6.79 o 
  -2   4   5      168.45      165.44      2.78 o 
  -1   4   5        4.18        7.97      0.58 o 
   0   4   5        1.90        1.62      0.36 o 
   1   4   5        0.78        0.15      0.26 o 
   2   4   5        3.78        3.67      0.42 o 
   3   4   5        4.40        5.57      0.52 o 
   4   4   5        0.40        0.24      0.39 o 
 -11   5   5        0.09       -0.10      0.62 o 
 -10   5   5       17.63       15.27      1.02 o 
  -9   5   5       16.35       19.14      1.06 o 
  -8   5   5       75.37       74.79      2.13 o 
  -7   5   5       81.37       79.41      1.69 o 
  -6   5   5        1.33        1.96      0.41 o 
  -5   5   5        0.13        0.12      0.32 o 
  -4   5   5        0.02       -0.05      0.34 o 
  -3   5   5       13.74       14.29      0.84 o 
  -2   5   5        0.02        0.21      0.39 o 
  -1   5   5      191.17      197.39      3.36 o 
   0   5   5       77.66       79.47      1.90 o 
   1   5   5        0.20       -0.16      0.40 o 
   2   5   5        3.29        3.60      0.55 o 
   3   5   5        8.36        9.63      0.79 o 
 -11   6   5        0.05       -0.42      0.62 o 
 -10   6   5       10.04       10.00      0.92 o 
  -9   6   5        5.92        5.60      0.73 o 
  -8   6   5        2.68        1.66      0.55 o 
  -7   6   5        4.12        5.43      0.65 o 
  -6   6   5       17.67       18.42      1.09 o 
  -5   6   5        1.34        1.42      0.88 o 
  -4   6   5       11.01       13.13      0.92 o 
  -3   6   5       32.08       34.80      1.28 o 
  -2   6   5       21.03       20.87      0.98 o 
  -1   6   5        4.00        4.25      0.58 o 
   0   6   5        1.07        1.55      0.47 o 
   1   6   5        0.40        0.42      0.59 o 
 -10   7   5        0.37        0.62      0.94 o 
  -9   7   5        7.21        9.14      1.45 o 
  -8   7   5        6.62        7.07      1.25 o 
  -7   7   5        8.89       12.05      1.56 o 
  -6   7   5       26.48       25.53      1.35 o 
  -5   7   5       37.91       35.55      1.54 o 
  -4   7   5        0.15        0.78      0.59 o 
  -3   7   5        0.14        0.73      0.78 o 
  -2   7   5       14.38       14.29      1.04 o 
  -1   7   5       23.55       22.30      1.40 o 
  -8   8   5       13.09       15.48      1.77 o 
  -7   8   5       13.38       19.85      1.97 o 
  -6   8   5        9.62       10.65      2.08 o 
  -5   8   5        3.91        7.41      0.92 o 
  -4   8   5       19.01       22.78      1.61 o 
   0 -12   6        3.09        2.63      0.52 o 
   1 -12   6        8.88       10.27      0.72 o 
   2 -12   6        2.92        1.57      0.39 o 
   3 -12   6        0.58        1.02      0.36 o 
   4 -12   6        7.39        8.73      0.75 o 
   5 -12   6        2.39        3.62      1.97 o 
   6 -12   6        0.05        0.40      0.57 o 
   7 -12   6        1.30        0.94      1.04 o 
  -3 -11   6        3.04        2.47      0.58 o 
  -2 -11   6       42.67       51.06      1.37 o 
  -1 -11   6       12.17       13.12      0.72 o 
   0 -11   6        2.45        2.70      0.53 o 
   1 -11   6        9.30        8.54      0.54 o 
   2 -11   6       39.24       44.91      1.08 o 
   3 -11   6        0.43        0.90      0.38 o 
   4 -11   6        1.94        1.36      0.45 o 
   5 -11   6       28.31       30.40      1.60 o 
   6 -11   6        5.83        7.72      0.94 o 
   7 -11   6        3.58        3.87      0.88 o 
   8 -11   6        5.98        6.23      1.35 o 
  -4 -10   6        2.83        3.88      0.63 o 
  -3 -10   6        0.70        0.78      0.38 o 
  -2 -10   6        4.95        2.34      0.43 o 
  -1 -10   6       27.87       24.05      0.88 o 
   0 -10   6       36.55       38.96      1.29 o 
   1 -10   6      147.13      162.44      2.26 o 
   2 -10   6        1.13        1.95      0.48 o 
   3 -10   6      114.45      116.77      1.76 o 
   4 -10   6        6.77        6.76      0.45 o 
   5 -10   6       25.95       25.99      1.05 o 
   6 -10   6        4.79        4.88      0.98 o 
   7 -10   6        8.93        7.40      1.04 o 
   8 -10   6        8.70        7.48      1.45 o 
   9 -10   6        0.27        0.62      0.94 o 
  -6  -9   6       17.86       20.03      1.05 o 
  -5  -9   6        1.51        0.35      0.41 o 
  -4  -9   6        2.61        3.29      0.69 o 
  -3  -9   6        7.25        5.74      0.48 o 
  -2  -9   6       32.99       32.55      0.98 o 
  -1  -9   6       51.96       50.52      1.16 o 
   0  -9   6        1.09        0.64      0.32 o 
   1  -9   6      122.50      131.46      1.86 o 
   2  -9   6      346.46      344.15      3.83 o 
   3  -9   6       10.87       10.19      0.52 o 
   4  -9   6       11.76       14.57      0.85 o 
   5  -9   6       12.58       13.57      0.82 o 
   6  -9   6       26.36       25.20      1.01 o 
   7  -9   6        3.91        4.00      0.67 o 
   8  -9   6        0.00       -0.31      1.14 o 
   9  -9   6        3.19        1.66      1.04 o 
  -7  -8   6        9.56        9.96      0.81 o 
  -6  -8   6        2.69        2.82      0.81 o 
  -5  -8   6        1.59        2.18      0.66 o 
  -4  -8   6        2.41        1.84      0.34 o 
  -3  -8   6       34.44       27.61      0.84 o 
  -2  -8   6       26.06       20.32      0.70 o 
  -1  -8   6        2.65        1.74      0.49 o 
   0  -8   6       16.36       17.37      0.66 o 
   1  -8   6      159.53      158.45      1.87 o 
   2  -8   6      805.00      817.68     10.10 o 
   3  -8   6      181.75      183.57      2.55 o 
   4  -8   6       67.34       58.69      1.19 o 
   5  -8   6       80.78       65.55      1.32 o 
   6  -8   6       31.40       29.26      1.05 o 
   7  -8   6       22.96       17.48      0.91 o 
   8  -8   6       11.16       12.40      0.76 o 
   9  -8   6        9.13       12.68      0.81 o 
  10  -8   6        3.24        3.64      1.04 o 
  -8  -7   6        0.93        1.04      0.49 o 
  -7  -7   6        3.38        4.74      0.56 o 
  -6  -7   6        9.40        9.51      0.67 o 
  -5  -7   6        0.74        1.57      0.33 o 
  -4  -7   6       60.77       57.18      1.20 o 
  -3  -7   6       45.20       56.27      0.93 o 
  -2  -7   6        2.60        2.38      0.25 o 
  -1  -7   6       16.26       15.97      0.46 o 
   0  -7   6       18.42       23.37      0.55 o 
   1  -7   6      118.16      106.36      1.20 o 
   2  -7   6        2.43        2.03      0.24 o 
   3  -7   6        0.80        1.56      0.25 o 
   4  -7   6       20.07       23.89      0.57 o 
   5  -7   6       14.67       13.80      0.99 o 
   6  -7   6      232.47      208.06      2.93 o 
   7  -7   6        0.05       -0.17      0.31 o 
   8  -7   6        9.02        7.33      0.61 o 
   9  -7   6       44.76       44.02      1.58 o 
  10  -7   6        3.18        2.74      0.72 o 
  -9  -6   6        2.97        4.12      0.58 o 
  -8  -6   6        4.60        4.83      0.55 o 
  -7  -6   6        0.28        0.45      0.43 o 
  -6  -6   6        3.05        5.01      0.81 o 
  -5  -6   6       29.41       27.45      0.82 o 
  -4  -6   6        0.26       -0.21      0.21 o 
  -3  -6   6        7.44       10.00      0.35 o 
  -2  -6   6        0.73        0.02      0.12 o 
  -1  -6   6      549.01      581.82      4.90 o 
   0  -6   6       58.60       71.17      1.08 o 
   1  -6   6        0.07        0.51      0.13 o 
   2  -6   6      166.06      160.99      1.65 o 
   3  -6   6       53.76       53.74      0.86 o 
   4  -6   6       26.74       25.06      0.65 o 
   5  -6   6        0.21        0.27      0.19 o 
   6  -6   6        0.05        0.20      0.26 o 
   7  -6   6       33.56       29.82      0.91 o 
   8  -6   6       37.90       41.52      1.20 o 
   9  -6   6        1.25        2.63      0.51 o 
  10  -6   6        2.19        2.39      0.55 o 
  -9  -5   6        0.02       -0.05      0.51 o 
  -8  -5   6        1.04        0.19      0.37 o 
  -7  -5   6       35.05       32.76      1.26 o 
  -6  -5   6       12.07       10.55      0.49 o 
  -5  -5   6       53.66       51.95      1.05 o 
  -4  -5   6        5.46        7.91      0.38 o 
  -3  -5   6        0.12        0.00      0.11 o 
  -2  -5   6        5.58        9.74      0.62 o 
  -1  -5   6       38.59       39.18      0.62 o 
   0  -5   6       42.25       43.64      0.55 o 
   1  -5   6      273.93      249.89      2.15 o 
   2  -5   6      231.00      242.93      2.26 o 
   3  -5   6       85.23       85.65      1.34 o 
   4  -5   6       63.15       72.89      2.81 o 
   5  -5   6       28.72       24.78      0.66 o 
   6  -5   6       39.35       38.24      0.97 o 
   7  -5   6        7.56        7.92      0.54 o 
   8  -5   6        0.00       -0.28      0.28 o 
   9  -5   6        0.28        0.47      0.42 o 
  -9  -4   6        0.73        0.49      0.50 o 
  -8  -4   6      139.32      141.38      2.44 o 
  -7  -4   6      103.56      115.43      2.28 o 
  -6  -4   6        8.76       12.04      0.49 o 
  -5  -4   6       13.35        8.77      0.33 o 
  -4  -4   6       97.06      101.46      1.41 o 
  -3  -4   6        4.19        7.14      0.20 o 
  -2  -4   6       13.61       16.94      0.27 o 
  -1  -4   6        6.27        6.53      0.23 o 
   0  -4   6       54.22       45.47      0.57 o 
   1  -4   6      132.77      136.52      1.39 o 
   2  -4   6        3.11        2.90      0.21 o 
   3  -4   6      213.35      199.49      1.96 o 
   4  -4   6       35.70       38.65      0.86 o 
   5  -4   6        6.93        6.82      0.47 o 
   6  -4   6       15.15       17.60      1.74 o 
   7  -4   6        0.21       -0.16      0.27 o 
   8  -4   6        9.18        9.47      0.61 o 
   9  -4   6        0.03       -0.27      0.39 o 
 -11  -3   6        1.11        1.45      0.31 o 
  -9  -3   6       68.01       75.25      3.01 o 
  -8  -3   6       73.77       77.13      2.91 o 
  -7  -3   6       73.61       71.96      2.70 o 
  -6  -3   6       11.51       13.58      0.39 o 
  -5  -3   6        9.63       16.43      0.41 o 
  -4  -3   6      353.30      359.52      2.83 o 
  -3  -3   6      180.62      191.86      2.10 o 
  -2  -3   6       46.43       49.81      0.77 o 
  -1  -3   6       38.77       30.28      0.36 o 
   0  -3   6      969.61      980.88      7.43 o 
   1  -3   6      275.91      294.13      2.63 o 
   2  -3   6       96.48       73.37      0.99 o 
   3  -3   6      218.40      207.43      2.19 o 
   4  -3   6        6.60        8.27      0.36 o 
   5  -3   6       92.63       90.39      1.27 o 
   6  -3   6       55.07       53.09      1.03 o 
   7  -3   6        0.22       -0.22      0.27 o 
   8  -3   6        1.23        1.47      0.38 o 
   9  -3   6       12.04       11.74      0.84 o 
 -11  -2   6        4.32        3.01      0.52 o 
 -10  -2   6       11.88       11.33      0.73 o 
  -9  -2   6       29.74       33.65      1.56 o 
  -8  -2   6        8.00        8.10      0.94 o 
  -7  -2   6        9.36       10.45      0.55 o 
  -6  -2   6       96.84       95.10      1.37 o 
  -5  -2   6       29.70       36.97      0.46 o 
  -4  -2   6       17.60       21.54      0.44 o 
  -3  -2   6      246.70      256.81      3.00 o 
  -2  -2   6      169.59      165.33      1.66 o 
  -1  -2   6      314.98      351.94      2.51 o 
   0  -2   6       32.71       37.07      0.50 o 
   1  -2   6      406.67      397.53      4.07 o 
   2  -2   6       18.90       18.76      0.51 o 
   3  -2   6        1.20        1.40      0.24 o 
   4  -2   6      798.91      790.15      7.90 o 
   5  -2   6      170.61      171.77      2.48 o 
   6  -2   6      147.58      158.98      2.40 o 
   7  -2   6       29.08       25.74      1.05 o 
   8  -2   6        7.24        8.47      0.71 o 
 -11  -1   6        0.09        0.21      0.42 o 
 -10  -1   6       14.72       13.20      0.94 o 
  -9  -1   6        0.53        0.82      0.36 o 
  -8  -1   6       24.49       26.69      0.92 o 
  -7  -1   6       15.61       13.23      0.62 o 
  -6  -1   6        2.69        4.31      0.26 o 
  -5  -1   6        3.10        2.95      0.19 o 
  -4  -1   6      308.33      299.32      2.75 o 
  -3  -1   6       92.09      101.59      0.92 o 
  -2  -1   6       30.01       37.88      0.48 o 
  -1  -1   6      516.34      577.85      4.81 o 
   0  -1   6      257.99      217.44      1.79 o 
   1  -1   6        7.53        8.80      0.36 o 
   2  -1   6       65.74       68.67      0.99 o 
   3  -1   6        1.78        0.21      0.19 o 
   4  -1   6      191.18      179.05      2.06 o 
   5  -1   6        2.83        2.93      0.33 o 
   6  -1   6       60.67       69.31      1.29 o 
   7  -1   6        1.69        1.49      0.41 o 
   8  -1   6       60.47       71.28      1.86 o 
 -12   0   6        1.36        0.52      0.52 o 
 -11   0   6        6.29        5.92      0.73 o 
 -10   0   6        3.22        2.70      0.52 o 
  -9   0   6        7.92        8.83      0.83 o 
  -8   0   6        8.30        8.15      0.41 o 
  -7   0   6        6.69        5.15      0.32 o 
  -6   0   6        1.51        0.96      0.18 o 
  -5   0   6       17.59       19.89      0.41 o 
  -4   0   6      109.25      110.11      1.22 o 
  -3   0   6        4.58        5.16      0.21 o 
  -2   0   6      229.05      233.89      2.20 o 
  -1   0   6        4.19        2.63      0.17 o 
   0   0   6       94.77      111.61      1.23 o 
   1   0   6        2.67        4.87      0.27 o 
   2   0   6        0.12        0.45      0.19 o 
   3   0   6       41.55       35.61      0.72 o 
   4   0   6       10.49       10.68      0.49 o 
   5   0   6        6.23        7.15      0.46 o 
   6   0   6        3.22        3.54      0.38 o 
   7   0   6        0.12       -0.27      0.32 o 
 -12   1   6        1.82        2.29      0.62 o 
 -11   1   6        0.08        0.10      0.52 o 
 -10   1   6        8.75       10.60      0.94 o 
  -9   1   6        2.92        2.29      0.52 o 
  -8   1   6        0.36        0.43      0.32 o 
  -7   1   6        1.43        2.34      0.34 o 
  -6   1   6        3.98        3.90      0.35 o 
  -5   1   6       40.34       37.13      0.60 o 
  -4   1   6        9.23        8.81      0.27 o 
  -3   1   6        0.19        0.61      0.21 o 
  -2   1   6        7.06        9.03      0.33 o 
  -1   1   6       74.11       88.84      1.35 o 
   0   1   6       17.93       23.72      0.59 o 
   1   1   6       85.70       75.41      1.35 o 
   2   1   6       25.38       24.92      0.65 o 
   3   1   6       10.25       13.76      0.55 o 
   4   1   6       20.56       21.09      0.70 o 
   5   1   6        2.23        1.11      0.33 o 
   6   1   6        2.74        2.48      0.41 o 
 -12   2   6        0.49        1.56      0.62 o 
 -11   2   6       23.11       20.06      1.35 o 
 -10   2   6        3.14        4.16      0.73 o 
  -9   2   6       54.51       51.24      2.18 o 
  -8   2   6      162.11      166.49      2.68 o 
  -7   2   6       95.62       97.07      2.64 o 
  -6   2   6      163.90      169.31      4.23 o 
  -5   2   6      123.99      116.68      1.38 o 
  -4   2   6       46.54       44.57      0.72 o 
  -3   2   6        0.00        0.36      0.18 o 
  -2   2   6        6.71        4.46      0.31 o 
  -1   2   6       53.16       50.90      1.05 o 
   0   2   6       39.95       44.44      1.17 o 
   1   2   6        6.70        4.20      0.67 o 
   2   2   6        0.66        0.00      0.25 o 
   3   2   6        0.43        0.92      0.33 o 
   4   2   6        6.02        6.62      0.52 o 
   5   2   6        0.06        0.38      0.35 o 
 -12   3   6        2.10        2.39      0.73 o 
 -11   3   6        7.20        8.73      1.04 o 
 -10   3   6        8.05        6.65      0.94 o 
  -9   3   6       40.45       31.07      1.77 o 
  -8   3   6       19.48       16.00      1.25 o 
  -7   3   6       13.33       10.70      1.04 o 
  -6   3   6        0.23       -0.25      0.25 o 
  -5   3   6     1295.00     1315.42     12.74 o 
  -4   3   6       57.63       52.28      0.97 o 
  -3   3   6        0.19        0.45      0.27 o 
  -2   3   6        9.77        8.96      0.59 o 
  -1   3   6       38.03       45.73      1.19 o 
   0   3   6        0.82        0.83      0.27 o 
   1   3   6        0.58        0.34      0.31 o 
   2   3   6       18.50       22.33      0.82 o 
   3   3   6       13.02       12.16      0.67 o 
   4   3   6       18.82       22.56      1.05 o 
 -11   4   6       20.79       21.51      1.56 o 
 -10   4   6       14.75       16.63      1.45 o 
  -9   4   6       14.55       16.83      1.35 o 
  -8   4   6        3.57        3.38      0.88 o 
  -7   4   6       25.17       24.21      1.03 o 
  -6   4   6      126.82      110.25      3.12 o 
  -5   4   6        0.34       -0.24      0.37 o 
  -4   4   6       46.18       49.53      1.28 o 
  -3   4   6      169.93      182.07      3.02 o 
  -2   4   6      244.70      230.55      3.68 o 
  -1   4   6        4.52        4.06      0.50 o 
   0   4   6       11.64       10.54      0.60 o 
   1   4   6        4.83        5.84      0.55 o 
   2   4   6        4.48        4.91      0.57 o 
   3   4   6        5.29        6.45      0.98 o 
 -11   5   6        0.28        0.83      0.73 o 
 -10   5   6        0.11       -0.52      0.52 o 
  -9   5   6        0.55       -0.10      0.52 o 
  -8   5   6        5.35        4.97      1.30 o 
  -7   5   6        2.57        1.33      0.39 o 
  -6   5   6        8.54        8.56      0.77 o 
  -5   5   6        0.01       -0.33      0.40 o 
  -4   5   6        9.38       12.00      1.09 o 
  -3   5   6        3.41        3.60      0.50 o 
  -2   5   6        6.34        6.28      0.60 o 
  -1   5   6        1.99        1.90      0.44 o 
   0   5   6        0.04        0.27      0.40 o 
   1   5   6        0.05       -0.15      0.50 o 
   2   5   6        0.00       -0.27      0.41 o 
 -10   6   6        0.87        1.56      0.73 o 
  -8   6   6        0.43        1.14      0.83 o 
  -7   6   6       11.48       12.24      0.95 o 
  -6   6   6       37.86       36.04      1.49 o 
  -5   6   6        5.25        3.57      0.73 o 
  -4   6   6        5.27        8.80      0.88 o 
  -3   6   6        5.06        6.54      0.62 o 
  -2   6   6        8.46       11.84      0.82 o 
  -1   6   6       20.52       21.15      2.10 o 
   0   6   6        8.30        8.58      0.99 o 
  -8   7   6        2.75        2.29      1.04 o 
  -7   7   6        5.06        7.07      1.25 o 
  -6   7   6        0.59        1.14      0.59 o 
  -5   7   6        0.43        0.31      0.59 o 
  -4   7   6        2.33        1.99      0.83 o 
  -3   7   6        0.12       -0.35      0.52 o 
  -1 -12   7       13.54       11.42      1.30 o 
   0 -12   7        5.65        7.24      0.96 o 
   1 -12   7        0.75        1.23      0.46 o 
   2 -12   7        0.40        1.18      0.42 o 
   3 -12   7        4.26        4.16      0.49 o 
   4 -12   7        5.34        6.68      0.72 o 
   5 -12   7       14.31       17.68      1.20 o 
   6 -12   7        0.00        0.96      0.62 o 
  -3 -11   7        2.34        3.39      0.74 o 
  -2 -11   7       41.58       41.39      1.92 o 
  -1 -11   7       10.79       12.77      0.85 o 
   0 -11   7        8.94        8.81      0.56 o 
   1 -11   7       24.67       24.35      0.82 o 
   2 -11   7        1.42        1.04      0.34 o 
   3 -11   7        0.16        0.03      0.29 o 
   4 -11   7        0.15        0.15      0.53 o 
   5 -11   7        1.29        1.63      0.47 o 
   6 -11   7        1.54        0.73      0.52 o 
   7 -11   7        9.02       12.69      1.05 o 
  -4 -10   7        0.00       -0.27      0.39 o 
  -3 -10   7        0.29       -0.17      0.31 o 
  -2 -10   7        1.28        2.00      0.47 o 
  -1 -10   7        0.04        0.17      0.31 o 
   0 -10   7        1.07        1.31      0.37 o 
   1 -10   7        6.98        5.21      0.46 o 
   2 -10   7       15.21       17.87      0.68 o 
   3 -10   7        8.03        8.05      0.97 o 
   4 -10   7        0.31        1.14      0.42 o 
   5 -10   7        0.42        0.09      0.37 o 
   6 -10   7        6.79        7.97      0.67 o 
   7 -10   7       11.16        9.17      0.90 o 
   8 -10   7        0.01        0.27      0.50 o 
  -6  -9   7        0.73        1.00      0.47 o 
  -5  -9   7        0.30        0.51      0.46 o 
  -4  -9   7        0.87        0.59      0.41 o 
  -3  -9   7        0.45        0.01      0.35 o 
  -2  -9   7        0.16       -0.03      0.42 o 
  -1  -9   7        0.02       -0.23      0.25 o 
   0  -9   7        1.56        2.55      0.34 o 
   1  -9   7        0.08       -0.18      0.26 o 
   2  -9   7      183.49      178.48      3.14 o 
   3  -9   7       37.10       32.61      0.93 o 
   4  -9   7       23.57       19.55      1.48 o 
   5  -9   7        1.98        1.44      0.49 o 
   6  -9   7       63.70       61.22      1.60 o 
   7  -9   7        2.79        4.56      0.72 o 
   8  -9   7        0.52        1.00      0.52 o 
   9  -9   7        0.28       -0.10      0.83 o 
  -7  -8   7        1.17        2.23      0.55 o 
  -6  -8   7        4.16        3.81      0.59 o 
  -5  -8   7        0.00       -0.30      0.34 o 
  -4  -8   7       11.87       10.75      0.70 o 
  -3  -8   7       12.30       10.00      0.68 o 
  -2  -8   7        9.91       14.50      0.55 o 
  -1  -8   7       54.67       43.11      0.94 o 
   0  -8   7        6.53        5.02      0.35 o 
   1  -8   7       25.44       31.86      0.89 o 
   2  -8   7      208.46      192.05      3.77 o 
   3  -8   7        0.32       -0.28      0.28 o 
   4  -8   7       33.52       31.25      1.05 o 
   5  -8   7       17.22       12.34      0.73 o 
   6  -8   7      213.35      183.77      3.17 o 
   7  -8   7        9.32        9.41      0.66 o 
   8  -8   7       13.04       14.27      0.85 o 
   9  -8   7        0.13        1.12      0.48 o 
  -8  -7   7        5.78        5.29      0.65 o 
  -7  -7   7        1.93        2.53      0.52 o 
  -6  -7   7        3.58        3.66      0.49 o 
  -5  -7   7        6.56        7.51      0.61 o 
  -4  -7   7       41.72       39.27      1.19 o 
  -3  -7   7       38.33       43.51      0.86 o 
  -2  -7   7       21.76       21.29      0.62 o 
  -1  -7   7        5.06        6.42      0.30 o 
   0  -7   7       34.02       37.32      1.32 o 
   1  -7   7        0.08       -0.05      0.15 o 
   2  -7   7       14.47       16.36      0.64 o 
   3  -7   7        9.39        7.51      0.50 o 
   4  -7   7       18.50       19.22      0.62 o 
   5  -7   7      108.94       92.05      1.92 o 
   6  -7   7        3.04        3.18      0.43 o 
   7  -7   7        1.73        3.39      0.42 o 
   8  -7   7       34.14       38.14      1.30 o 
   9  -7   7        0.12        0.87      0.45 o 
  -9  -6   7        3.45        4.29      1.92 o 
  -8  -6   7        0.30        0.29      0.35 o 
  -7  -6   7        0.00        0.37      0.35 o 
  -6  -6   7        0.30        0.12      0.47 o 
  -5  -6   7        8.90        8.70      0.59 o 
  -4  -6   7       34.26       30.22      0.80 o 
  -3  -6   7        1.23        2.04      0.25 o 
  -2  -6   7       85.71       96.80      1.77 o 
  -1  -6   7       23.06       26.88      0.63 o 
   0  -6   7        0.06        0.12      0.15 o 
   1  -6   7       11.23       11.25      0.55 o 
   2  -6   7      113.60      116.79      1.43 o 
   3  -6   7        4.31        3.42      0.29 o 
   4  -6   7        0.65        0.55      0.19 o 
   5  -6   7       11.44        9.66      0.46 o 
   6  -6   7        1.98        1.85      0.35 o 
   7  -6   7        0.45       -0.19      0.28 o 
   8  -6   7        0.19        0.27      0.34 o 
   9  -6   7        8.36        9.00      0.75 o 
  -9  -5   7        1.25        0.97      0.55 o 
  -8  -5   7        6.51        7.82      0.63 o 
  -7  -5   7        7.00        7.28      0.58 o 
  -6  -5   7       21.20       20.86      0.83 o 
  -5  -5   7       15.59       12.07      0.61 o 
  -4  -5   7        5.47        7.27      0.37 o 
  -3  -5   7        2.08        2.16      0.25 o 
  -2  -5   7       38.79       40.53      0.64 o 
  -1  -5   7       13.85       12.06      0.35 o 
   0  -5   7        4.46        7.40      0.27 o 
   1  -5   7       48.67       48.65      0.78 o 
   2  -5   7       29.27       25.41      0.58 o 
   3  -5   7        8.66        7.86      0.36 o 
   4  -5   7       88.35       86.67      1.23 o 
   5  -5   7        1.95        1.57      0.29 o 
   6  -5   7        1.08        0.34      0.29 o 
   7  -5   7       20.75       22.15      0.84 o 
   8  -5   7        0.02       -0.26      0.33 o 
   9  -5   7        0.16       -0.40      0.40 o 
  -9  -4   7        0.00        0.83      0.73 o 
  -8  -4   7        4.43        4.10      1.51 o 
  -7  -4   7       11.53       12.90      0.71 o 
  -6  -4   7       17.08       14.57      0.64 o 
  -5  -4   7        7.67        4.08      0.40 o 
  -4  -4   7      106.35      113.97      1.61 o 
  -3  -4   7       60.71       57.11      0.89 o 
  -2  -4   7       42.18       37.81      0.71 o 
  -1  -4   7      122.52      131.41      1.19 o 
   0  -4   7      111.91      119.98      1.18 o 
   1  -4   7      299.94      295.67      2.91 o 
   2  -4   7      191.14      185.32      2.02 o 
   3  -4   7      102.85       97.45      1.31 o 
   4  -4   7       17.18       16.95      0.60 o 
   5  -4   7       15.98       12.77      0.52 o 
   6  -4   7        5.46        4.37      0.46 o 
   7  -4   7        9.75        9.98      0.62 o 
   8  -4   7        1.25        1.59      0.40 o 
 -11  -3   7        3.99        3.22      0.52 o 
 -10  -3   7        1.73        3.32      0.52 o 
  -9  -3   7       37.84       38.97      2.18 o 
  -8  -3   7       22.46       17.87      1.45 o 
  -7  -3   7        0.23        0.40      0.28 o 
  -6  -3   7        7.81        7.15      0.43 o 
  -5  -3   7       82.33       83.15      1.25 o 
  -4  -3   7      327.97      333.70      3.47 o 
  -3  -3   7        6.30        3.91      0.29 o 
  -2  -3   7        0.10        0.16      0.18 o 
  -1  -3   7       17.36       18.41      0.38 o 
   0  -3   7      438.22      464.40      3.73 o 
   1  -3   7        1.06        1.58      0.20 o 
   2  -3   7       32.04       33.55      0.75 o 
   3  -3   7       93.20       84.02      1.31 o 
   4  -3   7     1554.61     1539.81     14.58 o 
   5  -3   7        5.80        8.25      0.46 o 
   6  -3   7        0.89        0.94      0.35 o 
   7  -3   7        1.26        1.45      0.41 o 
   8  -3   7        3.22        4.18      0.62 o 
 -11  -2   7        3.45        4.57      0.62 o 
 -10  -2   7       10.44        6.13      0.73 o 
  -9  -2   7       23.63       26.88      1.02 o 
  -8  -2   7        0.49       -0.52      0.52 o 
  -7  -2   7       12.86        9.98      0.41 o 
  -6  -2   7       81.37       81.00      1.23 o 
  -5  -2   7        0.16        0.23      0.18 o 
  -4  -2   7      281.09      251.13      3.02 o 
  -3  -2   7      401.73      403.86      4.58 o 
  -2  -2   7      101.68       95.13      0.88 o 
  -1  -2   7        0.46        0.81      0.12 o 
   0  -2   7      112.35      121.60      1.31 o 
   1  -2   7        0.83        0.87      0.18 o 
   2  -2   7       62.21       63.74      0.97 o 
   3  -2   7      241.96      228.32      2.71 o 
   4  -2   7      235.06      228.65      3.11 o 
   5  -2   7        4.80        4.27      0.44 o 
   6  -2   7       91.67      101.23      1.67 o 
   7  -2   7       66.20       71.32      1.84 o 
 -11  -1   7        3.21        3.53      0.62 o 
 -10  -1   7       12.25       12.05      0.94 o 
  -9  -1   7       10.29        9.33      0.65 o 
  -8  -1   7        9.63       10.19      0.47 o 
  -7  -1   7       13.76       14.74      0.69 o 
  -6  -1   7       37.48       31.30      0.61 o 
  -5  -1   7        0.46        0.55      0.17 o 
  -4  -1   7        0.52        1.26      0.19 o 
  -3  -1   7       11.23        6.61      0.22 o 
  -2  -1   7        3.60        4.57      0.23 o 
  -1  -1   7       16.56       23.88      0.48 o 
   0  -1   7       20.50       18.54      0.69 o 
   1  -1   7        1.35        3.73      0.29 o 
   2  -1   7        3.59        3.74      0.32 o 
   3  -1   7        6.50        6.54      0.42 o 
   4  -1   7       55.58       52.25      1.08 o 
   5  -1   7       12.64       16.11      0.86 o 
   6  -1   7        0.79        0.41      0.30 o 
   7  -1   7        4.91        5.87      0.64 o 
 -11   0   7        0.05        0.21      0.52 o 
 -10   0   7        1.67        1.66      0.52 o 
  -9   0   7        2.73        1.45      0.52 o 
  -8   0   7        1.26        0.94      0.35 o 
  -7   0   7        0.31        0.32      0.32 o 
  -6   0   7       45.25       46.70      1.26 o 
  -5   0   7        1.18        1.53      0.20 o 
  -4   0   7        3.83        3.25      0.18 o 
  -3   0   7       30.61       30.62      0.59 o 
  -2   0   7      131.24      127.64      1.49 o 
  -1   0   7       92.05       80.63      1.29 o 
   0   0   7        8.97        8.41      0.65 o 
   1   0   7        8.18        8.95      0.60 o 
   2   0   7        2.26        2.47      0.30 o 
   3   0   7        1.52        1.17      0.33 o 
   4   0   7       35.99       39.46      0.97 o 
   5   0   7        0.02        0.36      0.29 o 
   6   0   7        7.26        6.20      0.54 o 
 -12   1   7        0.82        0.73      0.62 o 
 -11   1   7        0.77        0.52      0.52 o 
 -10   1   7       13.85       17.04      1.25 o 
  -9   1   7       80.26       80.56      2.91 o 
  -8   1   7        2.12        2.25      0.83 o 
  -7   1   7       11.28       13.09      0.81 o 
  -6   1   7        2.88        2.27      0.47 o 
  -5   1   7      135.17      132.06      1.91 o 
  -4   1   7        3.23        3.99      0.26 o 
  -3   1   7        2.65        3.14      0.28 o 
  -2   1   7        0.03        0.81      0.20 o 
  -1   1   7       18.64       12.85      0.53 o 
   0   1   7       43.05       37.70      0.93 o 
   1   1   7        2.73        2.26      0.33 o 
   2   1   7       17.71       16.59      0.68 o 
   3   1   7        0.27       -0.12      0.28 o 
   4   1   7        0.77        0.80      0.34 o 
   5   1   7        0.07        0.14      0.35 o 
 -11   2   7        0.79       -0.21      0.52 o 
 -10   2   7       18.27       14.96      1.35 o 
  -9   2   7       28.25       24.42      1.56 o 
  -8   2   7      115.53      115.50      2.64 o 
  -7   2   7      225.45      245.60      4.52 o 
  -6   2   7      371.53      363.75      6.26 o 
  -5   2   7      278.58      289.44      3.63 o 
  -4   2   7       25.76       23.99      0.56 o 
  -3   2   7       11.45        9.04      0.49 o 
  -2   2   7       42.25       39.19      1.08 o 
  -1   2   7       32.98       30.47      0.86 o 
   0   2   7        5.08        5.20      0.72 o 
   1   2   7       41.88       38.28      1.08 o 
   2   2   7       69.69       68.70      1.48 o 
   3   2   7        3.02        2.52      0.44 o 
   4   2   7        2.45        2.70      0.64 o 
 -11   3   7        4.20        5.30      1.04 o 
 -10   3   7        0.06        0.00      0.52 o 
  -9   3   7        2.47        5.51      0.94 o 
  -8   3   7        3.24        1.69      0.55 o 
  -7   3   7        7.07        6.58      0.70 o 
  -6   3   7      396.17      397.68      6.85 o 
  -5   3   7       45.85       56.79      1.73 o 
  -4   3   7       79.70       80.77      1.45 o 
  -3   3   7        0.96        0.65      0.33 o 
  -2   3   7       99.09       92.75      1.92 o 
  -1   3   7       12.23       11.03      0.60 o 
   0   3   7        6.20        6.06      0.49 o 
   1   3   7        0.75        0.42      0.33 o 
   2   3   7       13.49       13.00      0.82 o 
   3   3   7       17.01       20.44      0.99 o 
 -11   4   7        6.75        6.44      1.04 o 
 -10   4   7        0.52       -0.42      0.52 o 
  -9   4   7       10.57       11.85      1.25 o 
  -8   4   7        8.48        8.94      1.14 o 
  -7   4   7       13.17       12.37      1.14 o 
  -6   4   7       25.13       30.14      1.87 o 
  -5   4   7       11.94       10.78      0.81 o 
  -4   4   7        0.25        0.14      0.32 o 
  -3   4   7        0.53        0.78      0.41 o 
  -2   4   7       22.83       24.47      1.19 o 
  -1   4   7        0.16        0.50      0.40 o 
   0   4   7        0.68        0.70      0.43 o 
   1   4   7        0.00        0.42      0.44 o 
   2   4   7       30.51       35.74      1.33 o 
 -10   5   7        0.63       -0.62      0.62 o 
  -9   5   7        4.93        4.88      1.04 o 
  -7   5   7        5.92        7.69      1.14 o 
  -6   5   7        2.78        2.29      0.83 o 
  -5   5   7       38.12       43.55      2.86 o 
  -4   5   7       39.33       42.85      1.65 o 
  -3   5   7        0.71        0.38      0.44 o 
  -2   5   7        7.46        8.17      0.82 o 
  -1   5   7       12.98       14.04      0.90 o 
   0   5   7        0.16        1.07      1.30 o 
  -7   6   7        0.22        1.04      0.83 o 
  -6   6   7        0.57        0.83      0.83 o 
  -5   6   7        1.70        2.01      0.62 o 
  -4   6   7       10.14        8.28      0.92 o 
  -3   6   7        0.09        0.06      0.55 o 
  -2   6   7        0.34        0.31      0.83 o 
  -1 -12   8        1.57        0.53      0.50 o 
   0 -12   8        6.78        7.74      0.76 o 
   1 -12   8        2.33        3.08      0.60 o 
   2 -12   8        6.88        8.00      0.72 o 
   3 -12   8        0.32        0.61      0.45 o 
   4 -12   8        9.56       11.19      1.60 o 
   5 -12   8        9.53       13.16      0.91 o 
  -3 -11   8        2.82        2.56      0.56 o 
  -2 -11   8        0.94        1.66      0.56 o 
  -1 -11   8       10.99       11.54      0.84 o 
   0 -11   8        1.55        2.35      0.46 o 
   1 -11   8        6.32        5.13      0.54 o 
   2 -11   8        0.12       -0.14      0.32 o 
   3 -11   8        0.47        1.17      0.38 o 
   4 -11   8       11.65       13.64      0.85 o 
   5 -11   8        4.69        5.07      0.64 o 
   6 -11   8        0.36        0.27      0.70 o 
   7 -11   8        6.35        5.09      0.80 o 
  -4 -10   8        0.21        0.14      0.42 o 
  -3 -10   8        2.07        2.17      0.52 o 
  -2 -10   8        0.93        1.07      0.41 o 
  -1 -10   8       22.68       24.04      0.90 o 
   0 -10   8        8.63        9.23      0.61 o 
   1 -10   8        0.27       -0.28      0.28 o 
   2 -10   8        0.28       -0.28      0.28 o 
   3 -10   8       20.56       21.94      0.83 o 
   4 -10   8        1.44        1.05      0.41 o 
   5 -10   8        0.45       -0.17      0.37 o 
   6 -10   8        1.21        1.78      0.49 o 
   7 -10   8        5.75        5.36      0.80 o 
  -6  -9   8        0.42        0.84      0.50 o 
  -5  -9   8        3.17        5.03      0.75 o 
  -4  -9   8        9.22        9.06      0.71 o 
  -3  -9   8        5.30        3.49      0.45 o 
  -2  -9   8       12.34       12.78      0.67 o 
  -1  -9   8        2.74        4.20      0.47 o 
   0  -9   8        7.93        7.43      0.60 o 
   1  -9   8        2.31        2.60      0.39 o 
   2  -9   8        7.64        5.96      0.66 o 
   3  -9   8       41.49       39.58      1.05 o 
   4  -9   8        3.32        1.70      0.36 o 
   5  -9   8       54.98       48.23      1.41 o 
   6  -9   8        6.43        4.88      0.61 o 
   7  -9   8        1.26        0.92      0.47 o 
   8  -9   8       13.30       15.37      1.15 o 
  -7  -8   8        4.83        5.38      0.65 o 
  -6  -8   8       15.20       14.98      0.87 o 
  -5  -8   8       46.28       46.64      1.41 o 
  -4  -8   8       27.27       28.07      0.93 o 
  -3  -8   8       19.66       17.09      0.75 o 
  -2  -8   8        6.93        7.65      0.53 o 
  -1  -8   8       60.46       67.81      1.59 o 
   0  -8   8      307.37      314.71      5.62 o 
   1  -8   8      111.00      103.35      3.02 o 
   2  -8   8        4.80        4.60      0.44 o 
   3  -8   8      119.80      111.53      2.49 o 
   4  -8   8        0.05       -0.08      0.28 o 
   5  -8   8       12.36       11.96      0.76 o 
   6  -8   8        6.68        5.13      0.59 o 
   7  -8   8        6.63        3.63      0.55 o 
   8  -8   8        0.85        0.57      0.57 o 
  -8  -7   8        4.69        5.81      0.67 o 
  -7  -7   8        1.09        1.78      0.45 o 
  -6  -7   8        2.20        1.63      0.40 o 
  -5  -7   8       34.62       34.11      1.00 o 
  -4  -7   8        1.40        2.98      0.41 o 
  -3  -7   8       29.67       27.48      1.24 o 
  -2  -7   8        2.02        0.55      0.30 o 
  -1  -7   8      213.30      218.98      5.07 o 
   0  -7   8      318.88      311.44      3.77 o 
   1  -7   8      126.39      122.05      1.98 o 
   2  -7   8        7.36        4.70      0.42 o 
   3  -7   8        0.43       -0.14      0.25 o 
   4  -7   8       96.21       86.69      1.42 o 
   5  -7   8       37.19       34.56      1.38 o 
   6  -7   8        0.74        0.19      0.28 o 
   7  -7   8        4.08        3.71      0.47 o 
   8  -7   8       42.52       47.57      1.31 o 
  -9  -6   8        0.04        0.21      0.83 o 
  -8  -6   8        0.69        0.59      0.38 o 
  -7  -6   8        2.23        0.91      0.38 o 
  -6  -6   8        9.99       10.35      0.63 o 
  -5  -6   8       15.13       15.98      0.94 o 
  -4  -6   8       50.77       50.63      1.03 o 
  -3  -6   8        4.13        6.19      0.40 o 
  -2  -6   8       52.52       49.98      1.25 o 
  -1  -6   8       10.79       13.58      0.55 o 
   0  -6   8        2.48        1.91      0.21 o 
   1  -6   8        0.04        0.37      0.49 o 
   2  -6   8        6.32        5.04      0.35 o 
   3  -6   8        2.62        2.48      0.41 o 
   4  -6   8       21.74       19.30      0.58 o 
   5  -6   8        0.45       -0.26      0.26 o 
   6  -6   8        1.21        1.32      0.36 o 
   7  -6   8        9.38       11.81      0.69 o 
   8  -6   8       14.11       14.45      0.79 o 
  -9  -5   8        0.20        0.21      0.73 o 
  -8  -5   8        2.16        2.51      0.78 o 
  -7  -5   8        0.86        0.12      0.30 o 
  -6  -5   8       23.17       21.03      0.83 o 
  -5  -5   8        0.88       -0.16      0.16 o 
  -4  -5   8       41.15       34.24      0.81 o 
  -3  -5   8       20.37       19.84      0.63 o 
  -2  -5   8       42.54       45.26      1.52 o 
  -1  -5   8       60.05       62.52      1.18 o 
   0  -5   8      247.44      253.12      2.83 o 
   1  -5   8        3.02        3.32      0.29 o 
   2  -5   8       11.07       13.93      0.46 o 
   3  -5   8        1.17        0.96      0.24 o 
   4  -5   8        6.96        7.09      0.44 o 
   5  -5   8        0.02        0.04      0.26 o 
   6  -5   8       19.58       19.60      0.80 o 
   7  -5   8       20.24       24.54      0.96 o 
   8  -5   8        1.30        1.24      0.50 o 
 -10  -4   8        7.17        6.86      1.14 o 
  -9  -4   8        5.95        5.92      1.04 o 
  -8  -4   8        0.10       -0.42      0.62 o 
  -7  -4   8       12.08       13.06      0.65 o 
  -6  -4   8        2.32        3.97      0.30 o 
  -5  -4   8        2.68        2.78      0.28 o 
  -4  -4   8        0.38       -0.01      0.34 o 
  -3  -4   8       12.81       16.82      0.57 o 
  -2  -4   8       51.64       48.13      1.02 o 
  -1  -4   8       83.80       84.85      1.66 o 
   0  -4   8       26.53       28.39      0.58 o 
   1  -4   8      488.11      459.56      4.36 o 
   2  -4   8      280.34      270.54      2.82 o 
   3  -4   8       96.70       97.82      1.37 o 
   4  -4   8        0.99        1.28      0.30 o 
   5  -4   8        4.12        4.86      0.43 o 
   6  -4   8        9.74        9.40      0.62 o 
   7  -4   8        0.05       -0.33      0.33 o 
 -10  -3   8       32.74       25.88      1.35 o 
  -9  -3   8       37.22       45.21      2.29 o 
  -8  -3   8       20.91       26.60      1.77 o 
  -7  -3   8        0.08        0.21      0.24 o 
  -6  -3   8       73.12       63.91      1.12 o 
  -5  -3   8        0.09       -0.04      0.19 o 
  -4  -3   8       28.81       35.41      1.77 o 
  -3  -3   8       26.85       23.19      0.66 o 
  -2  -3   8      102.35      100.55      1.34 o 
  -1  -3   8        1.97        2.27      0.26 o 
   0  -3   8       34.50       34.75      0.55 o 
   1  -3   8       67.95       63.89      0.90 o 
   2  -3   8        6.01        5.61      0.39 o 
   3  -3   8      114.20      107.81      1.61 o 
   4  -3   8       44.87       47.62      1.02 o 
   5  -3   8       72.25       70.52      1.33 o 
   6  -3   8        1.71        1.62      0.42 o 
   7  -3   8       25.92       28.27      1.18 o 
 -11  -2   8        8.07        7.90      0.83 o 
 -10  -2   8       55.62       56.12      2.08 o 
  -9  -2   8       20.65       19.96      0.97 o 
  -8  -2   8        0.55        0.52      0.35 o 
  -7  -2   8        2.54        2.79      0.35 o 
  -6  -2   8       49.60       49.48      1.12 o 
  -5  -2   8       76.91       80.53      1.51 o 
  -4  -2   8       12.33       10.53      0.46 o 
  -3  -2   8       37.75       32.11      0.89 o 
  -2  -2   8      108.26      113.63      1.71 o 
  -1  -2   8       53.75       63.57      0.93 o 
   0  -2   8       12.07        9.56      0.32 o 
   1  -2   8       23.25       21.56      0.61 o 
   2  -2   8      211.06      206.60      2.31 o 
   3  -2   8        3.41        4.03      0.40 o 
   4  -2   8       27.71       28.23      0.74 o 
   5  -2   8       16.69       17.10      0.63 o 
   6  -2   8       24.78       28.66      1.02 o 
 -11  -1   8       10.35       11.01      1.04 o 
 -10  -1   8        9.30        8.31      0.94 o 
  -9  -1   8        1.01        0.23      0.35 o 
  -8  -1   8        3.16        3.02      0.99 o 
  -7  -1   8        0.27        0.36      0.42 o 
  -6  -1   8      113.64      115.15      2.06 o 
  -5  -1   8        0.00        0.36      0.31 o 
  -4  -1   8        1.11        0.40      0.22 o 
  -3  -1   8        4.04        4.64      0.38 o 
  -2  -1   8       34.76       36.34      0.79 o 
  -1  -1   8       83.34       86.14      1.08 o 
   0  -1   8        1.60        0.69      0.23 o 
   1  -1   8       11.27       15.56      0.51 o 
   2  -1   8       56.82       56.81      1.09 o 
   3  -1   8      118.02      131.25      1.92 o 
   4  -1   8       13.22       11.34      0.56 o 
   5  -1   8       10.08       10.56      0.65 o 
   6  -1   8        2.75        4.18      0.50 o 
 -11   0   8       16.29       18.29      1.35 o 
 -10   0   8        5.70        6.44      0.94 o 
  -9   0   8       23.38       24.14      2.44 o 
  -8   0   8       15.81       15.54      0.88 o 
  -7   0   8        6.27        3.57      0.55 o 
  -6   0   8       21.53       18.83      0.95 o 
  -5   0   8       36.05       32.77      0.98 o 
  -4   0   8        1.10        1.98      0.31 o 
  -3   0   8       92.18       79.59      1.25 o 
  -2   0   8       45.25       37.50      0.73 o 
  -1   0   8        4.15        3.44      0.33 o 
   0   0   8       41.31       31.31      1.07 o 
   1   0   8        1.18        0.10      0.27 o 
   2   0   8       60.46       64.20      1.38 o 
   3   0   8        8.57        8.33      0.50 o 
   4   0   8        0.03       -0.17      0.30 o 
   5   0   8        9.53       11.60      0.70 o 
 -11   1   8        1.69        1.04      0.62 o 
 -10   1   8       70.97       70.78      2.81 o 
  -9   1   8       56.52       60.49      2.60 o 
  -8   1   8        0.77        0.62      0.73 o 
  -7   1   8        9.04        8.61      0.70 o 
  -6   1   8       84.51       84.24      2.34 o 
  -5   1   8        0.18        0.38      0.35 o 
  -4   1   8       10.13       10.44      0.55 o 
  -3   1   8        7.87        9.48      0.45 o 
  -2   1   8       17.01       15.54      0.70 o 
  -1   1   8       93.73       72.32      1.40 o 
   0   1   8       92.96       85.54      1.74 o 
   1   1   8        0.44        0.52      0.48 o 
   2   1   8        0.40        0.01      0.32 o 
   3   1   8        0.00       -0.02      0.35 o 
   4   1   8        0.08       -0.24      0.36 o 
 -11   2   8        1.14        1.77      0.73 o 
 -10   2   8        0.22        0.94      0.62 o 
  -9   2   8       20.26       19.02      1.45 o 
  -8   2   8       78.87       83.13      2.24 o 
  -7   2   8       36.75       41.93      1.54 o 
  -6   2   8        6.51        8.13      1.61 o 
  -5   2   8        8.24        7.41      0.94 o 
  -4   2   8        3.69        3.70      0.57 o 
  -3   2   8        2.79        2.55      0.55 o 
  -2   2   8        1.36        0.54      0.51 o 
  -1   2   8       20.73       19.50      0.90 o 
   0   2   8        0.41        0.62      0.34 o 
   1   2   8        0.64        1.63      0.38 o 
   2   2   8        2.29        2.96      0.82 o 
   3   2   8       23.89       24.30      1.08 o 
 -10   3   8       10.44       11.01      1.25 o 
  -9   3   8        1.47        1.66      0.73 o 
  -8   3   8       52.42       54.79      1.80 o 
  -7   3   8       37.34       42.54      1.58 o 
  -6   3   8        8.71        5.22      0.73 o 
  -5   3   8        2.26       -0.10      0.73 o 
  -4   3   8        2.82        2.39      0.57 o 
  -3   3   8        6.22        5.30      0.70 o 
  -2   3   8        5.35        5.57      0.58 o 
  -1   3   8        1.18        1.59      0.44 o 
   0   3   8       28.01       27.62      0.98 o 
   1   3   8       11.35       12.33      0.81 o 
   2   3   8        6.36        7.71      1.51 o 
 -10   4   8        0.03        0.00      0.52 o 
  -9   4   8        1.05        0.62      0.73 o 
  -8   4   8       53.66       46.15      2.49 o 
  -7   4   8       22.61       21.51      1.66 o 
  -6   4   8       24.68       24.94      1.87 o 
  -5   4   8        3.26        4.36      1.04 o 
  -4   4   8       28.47       31.59      2.08 o 
  -3   4   8        0.87       -0.33      0.50 o 
  -2   4   8        0.65        0.43      0.41 o 
  -1   4   8        3.26        5.92      0.68 o 
   0   4   8        0.08       -0.21      0.73 o 
  -7   5   8        0.21        0.52      0.73 o 
  -6   5   8        3.40        2.91      0.94 o 
  -5   5   8        0.52        0.31      0.83 o 
  -4   5   8       25.84       19.43      1.66 o 
  -3   5   8        0.94        2.60      1.04 o 
  -2   5   8        8.03        9.87      1.35 o 
   0 -12   9        0.41        0.62      0.46 o 
   1 -12   9        0.11       -0.14      0.47 o 
   2 -12   9        1.60        1.92      0.59 o 
   3 -12   9        1.04        0.73      0.73 o 
   4 -12   9        1.21        0.73      0.73 o 
  -3 -11   9        0.35        0.89      0.50 o 
  -2 -11   9        0.45        0.26      0.45 o 
  -1 -11   9        0.48       -0.44      0.44 o 
   0 -11   9        0.02        0.97      0.55 o 
   1 -11   9        2.77        2.67      0.56 o 
   2 -11   9        2.83        2.21      0.57 o 
   3 -11   9        1.31        1.50      0.46 o 
   4 -11   9        6.65        5.82      0.80 o 
   5 -11   9        0.00        0.13      0.44 o 
   6 -11   9        2.59        1.72      0.65 o 
  -4 -10   9        1.61        1.99      0.53 o 
  -3 -10   9        0.37        0.49      0.47 o 
  -2 -10   9        0.55        0.19      0.36 o 
  -1 -10   9        3.26        1.58      0.44 o 
   0 -10   9        1.57        1.32      0.42 o 
   1 -10   9       14.22       14.52      0.83 o 
   2 -10   9       29.86       25.53      1.17 o 
   3 -10   9       13.34       13.72      1.52 o 
   4 -10   9       18.81       16.32      0.88 o 
   5 -10   9       20.29       21.27      1.02 o 
   6 -10   9        5.71        3.40      0.78 o 
   7 -10   9        3.65        3.08      0.70 o 
  -6  -9   9        1.47        2.07      0.53 o 
  -5  -9   9        2.09        1.65      0.48 o 
  -4  -9   9        0.07        0.12      0.33 o 
  -3  -9   9        2.75        3.38      0.52 o 
  -2  -9   9        0.97        0.87      0.58 o 
  -1  -9   9        1.72        1.26      0.39 o 
   0  -9   9        0.18        0.27      0.33 o 
   1  -9   9       50.34       49.20      1.39 o 
   2  -9   9        4.63        4.99      0.59 o 
   3  -9   9       27.18       29.51      1.12 o 
   4  -9   9       51.17       41.41      1.51 o 
   5  -9   9       13.78       10.24      0.76 o 
   6  -9   9        0.74        0.09      0.41 o 
   7  -9   9        0.53        2.25      0.56 o 
  -7  -8   9        1.43        1.80      0.57 o 
  -6  -8   9        0.11       -0.15      0.40 o 
  -5  -8   9        0.31        0.57      0.41 o 
  -4  -8   9        0.40        0.90      0.37 o 
  -3  -8   9       10.52       11.09      0.73 o 
  -2  -8   9        9.44       10.88      0.71 o 
  -1  -8   9       27.57       26.85      0.99 o 
   0  -8   9      132.73      128.15      2.97 o 
   1  -8   9       30.15       24.28      1.66 o 
   2  -8   9        2.20        1.56      0.54 o 
   3  -8   9        2.09        2.42      0.39 o 
   4  -8   9       26.14       20.66      0.80 o 
   5  -8   9       50.20       44.35      1.67 o 
   6  -8   9       33.78       38.97      1.35 o 
   7  -8   9        0.84        0.30      0.47 o 
  -8  -7   9        0.00        0.62      0.94 o 
  -7  -7   9        4.85        4.95      0.58 o 
  -6  -7   9        2.87        3.12      0.59 o 
  -5  -7   9        0.02       -0.13      0.30 o 
  -4  -7   9        0.00        0.07      0.32 o 
  -3  -7   9       16.20       13.36      0.71 o 
  -2  -7   9        4.37        2.70      0.46 o 
  -1  -7   9       16.27       18.36      0.85 o 
   0  -7   9       71.62       71.33      1.65 o 
   1  -7   9       75.12       64.65      2.52 o 
   2  -7   9        0.05       -0.26      0.26 o 
   3  -7   9       41.55       40.39      1.04 o 
   4  -7   9       36.95       31.06      0.93 o 
   5  -7   9       20.69       16.06      0.87 o 
   6  -7   9        3.93        4.88      0.59 o 
   7  -7   9       28.02       39.11      1.99 o 
  -8  -6   9        0.41        0.26      0.51 o 
  -7  -6   9        1.72        1.86      0.43 o 
  -6  -6   9        3.55        3.32      0.51 o 
  -5  -6   9       12.76       13.94      1.08 o 
  -4  -6   9       10.38       10.47      0.63 o 
  -3  -6   9       57.02       71.59      1.63 o 
  -2  -6   9       22.77       26.07      0.96 o 
  -1  -6   9        1.36        0.97      0.43 o 
   0  -6   9        6.26        7.77      0.59 o 
   1  -6   9        0.01       -0.18      0.30 o 
   2  -6   9        5.29        4.64      0.42 o 
   3  -6   9       11.44       11.12      0.61 o 
   4  -6   9       95.34       93.83      1.72 o 
   5  -6   9       13.94       16.77      1.51 o 
   6  -6   9        2.49        2.92      0.45 o 
   7  -6   9        6.12        6.14      0.70 o 
  -9  -5   9        0.95        2.70      0.94 o 
  -8  -5   9        1.80        2.81      0.94 o 
  -7  -5   9        4.73        7.21      0.56 o 
  -6  -5   9        1.12        1.66      0.44 o 
  -5  -5   9        0.08        0.42      0.39 o 
  -4  -5   9        0.00       -0.06      0.29 o 
  -3  -5   9        9.77        9.15      0.59 o 
  -2  -5   9       35.38       27.52      0.97 o 
  -1  -5   9      543.03      542.89      6.15 o 
   0  -5   9      159.14      152.69      2.61 o 
   1  -5   9      107.96      104.54      2.09 o 
   2  -5   9        0.80        0.42      0.27 o 
   3  -5   9       14.95       13.13      0.63 o 
   4  -5   9        2.33        1.67      0.34 o 
   5  -5   9        5.67        5.45      0.46 o 
   6  -5   9       11.03       12.88      1.27 o 
   7  -5   9        4.27        3.86      0.62 o 
 -10  -4   9        2.48        2.91      0.94 o 
  -9  -4   9        4.61        5.51      1.04 o 
  -8  -4   9        0.61        0.10      0.62 o 
  -7  -4   9       33.80       40.03      2.39 o 
  -6  -4   9       20.43       23.62      0.86 o 
  -5  -4   9       57.30       56.85      1.34 o 
  -4  -4   9        7.81        9.27      0.55 o 
  -3  -4   9        3.21        2.24      0.38 o 
  -2  -4   9        5.39        3.84      0.47 o 
  -1  -4   9        9.92        7.41      0.61 o 
   0  -4   9        0.06        0.50      0.32 o 
   1  -4   9      155.20      148.54      2.63 o 
   2  -4   9      427.88      432.13      4.66 o 
   3  -4   9       14.82       15.40      0.73 o 
   4  -4   9       26.71       26.18      0.82 o 
   5  -4   9       18.59       19.60      0.72 o 
   6  -4   9       31.92       37.55      1.75 o 
 -10  -3   9        6.49        5.21      0.60 o 
  -9  -3   9        4.23        3.98      0.57 o 
  -8  -3   9        0.75       -0.52      0.62 o 
  -7  -3   9        0.07        0.00      0.44 o 
  -6  -3   9       13.65       16.79      1.66 o 
  -5  -3   9       50.76       55.18      1.30 o 
  -4  -3   9       26.92       30.07      1.02 o 
  -3  -3   9        1.90        0.91      0.34 o 
  -2  -3   9        7.24        5.73      0.49 o 
  -1  -3   9        8.87       12.60      0.57 o 
   0  -3   9       68.31       70.67      2.43 o 
   1  -3   9        3.70        5.01      0.39 o 
   2  -3   9        3.66        2.03      0.40 o 
   3  -3   9       76.96       79.26      1.25 o 
   4  -3   9       15.73       17.35      0.62 o 
   5  -3   9        8.18        7.71      0.51 o 
   6  -3   9       10.48       10.38      0.68 o 
 -10  -2   9        0.25        0.00      0.52 o 
  -9  -2   9        1.00        0.36      1.09 o 
  -8  -2   9        3.03        2.60      0.50 o 
  -7  -2   9        0.17        0.83      0.40 o 
  -6  -2   9       17.67       20.29      0.93 o 
  -5  -2   9       22.98       25.42      0.74 o 
  -4  -2   9       13.67       13.84      0.57 o 
  -3  -2   9        0.17        0.24      0.27 o 
  -2  -2   9      135.26      130.33      1.79 o 
  -1  -2   9       42.59       46.37      0.94 o 
   0  -2   9        0.01       -0.28      0.36 o 
   1  -2   9       17.86       16.54      0.54 o 
   2  -2   9       48.87       54.13      0.99 o 
   3  -2   9      292.98      311.73      3.35 o 
   4  -2   9        0.13        0.50      0.27 o 
   5  -2   9       12.77       14.05      0.76 o 
 -10  -1   9       22.73       23.17      1.56 o 
  -9  -1   9        0.95        0.33      0.42 o 
  -8  -1   9       11.26       10.26      0.78 o 
  -7  -1   9        6.79        4.97      0.73 o 
  -6  -1   9        6.88        6.32      0.65 o 
  -5  -1   9       24.03       24.40      0.90 o 
  -4  -1   9        0.33       -0.07      0.27 o 
  -3  -1   9       58.24       58.81      1.21 o 
  -2  -1   9        9.84        6.21      0.40 o 
  -1  -1   9       15.04       11.78      0.71 o 
   0  -1   9       15.14       12.93      0.76 o 
   1  -1   9       26.27       25.29      0.76 o 
   2  -1   9      215.17      221.47      2.82 o 
   3  -1   9       25.76       30.00      0.99 o 
   4  -1   9        1.54        1.63      0.41 o 
   5  -1   9        1.31        0.21      0.62 o 
 -11   0   9       18.40       20.99      1.56 o 
 -10   0   9        2.48        2.60      0.73 o 
  -9   0   9       22.13       22.51      1.30 o 
  -8   0   9        9.21        9.61      0.77 o 
  -7   0   9       26.67       27.85      1.24 o 
  -6   0   9        4.00        6.34      0.70 o 
  -5   0   9        4.46        7.63      0.56 o 
  -4   0   9       12.37        9.90      0.65 o 
  -3   0   9       63.84       54.79      1.37 o 
  -2   0   9       21.30       19.13      0.95 o 
  -1   0   9        9.17       11.90      0.71 o 
   0   0   9        3.44        2.85      0.52 o 
   1   0   9        2.16        1.10      0.37 o 
   2   0   9       12.63       12.73      0.68 o 
   3   0   9        0.88        0.52      0.38 o 
   4   0   9        1.70        2.36      0.51 o 
 -10   1   9       23.32       21.93      1.66 o 
  -9   1   9        7.39       10.70      1.25 o 
  -8   1   9        8.20        9.08      0.84 o 
  -7   1   9        0.28        1.27      0.55 o 
  -6   1   9        3.04        2.87      0.55 o 
  -5   1   9       14.17       10.70      0.94 o 
  -4   1   9       38.94       39.56      1.46 o 
  -3   1   9        4.33        4.55      0.53 o 
  -2   1   9       18.85       21.34      1.16 o 
  -1   1   9        2.39        1.21      0.62 o 
   0   1   9       20.28       17.35      1.10 o 
   1   1   9        1.16        0.14      0.34 o 
   2   1   9        0.29        0.10      0.38 o 
   3   1   9       36.80       43.29      1.76 o 
 -10   2   9        8.65        9.46      1.25 o 
  -9   2   9        0.35       -0.52      0.52 o 
  -8   2   9        4.05        3.91      0.66 o 
  -7   2   9       20.49       22.76      1.92 o 
  -6   2   9       12.78       10.45      0.88 o 
  -5   2   9        0.37        1.66      0.83 o 
  -4   2   9        0.52        0.21      0.73 o 
  -3   2   9        7.67        6.97      0.77 o 
  -2   2   9       10.27       11.71      0.96 o 
  -1   2   9        7.61        8.44      1.04 o 
   0   2   9        0.39       -0.16      0.55 o 
   1   2   9        2.43        3.10      0.88 o 
  -9   3   9        3.57        1.87      0.83 o 
  -8   3   9       28.58       26.70      2.13 o 
  -7   3   9       33.31       33.46      2.18 o 
  -6   3   9       31.66       31.07      1.97 o 
  -5   3   9        9.47       11.12      1.35 o 
  -4   3   9        0.01        0.62      0.73 o 
  -3   3   9       22.09       19.97      1.45 o 
  -2   3   9        7.81        6.08      0.81 o 
  -1   3   9        4.68        5.30      1.25 o 
   0   3   9        0.60        2.08      0.94 o 
  -7   4   9       14.34       15.07      1.56 o 
  -6   4   9        7.92        6.03      1.14 o 
  -5   4   9       15.33       14.44      1.56 o 
  -4   4   9        0.00        0.83      0.83 o 
  -3   4   9       18.46       23.28      2.08 o 
   1 -12  10        8.40        8.38      0.96 o 
   2 -12  10        0.01        0.16      0.51 o 
  -2 -11  10        2.73        3.73      0.72 o 
  -1 -11  10        0.05        0.01      0.50 o 
   0 -11  10       19.16       19.73      1.35 o 
   1 -11  10        2.95        1.92      0.59 o 
   2 -11  10        7.37        8.42      0.88 o 
   3 -11  10        4.82        6.04      0.80 o 
   4 -11  10        7.01       11.64      1.45 o 
   5 -11  10        0.55       -0.10      0.73 o 
  -4 -10  10        4.83        4.52      0.77 o 
  -3 -10  10        2.12        2.97      0.70 o 
  -2 -10  10        3.15        2.86      0.62 o 
  -1 -10  10        4.98        5.04      0.73 o 
   0 -10  10        0.27        0.36      0.55 o 
   1 -10  10       12.20       10.06      0.75 o 
   2 -10  10       31.35       30.99      1.21 o 
   3 -10  10        3.02        2.42      0.53 o 
   4 -10  10        3.02        3.37      0.75 o 
   5 -10  10        0.38       -0.10      0.73 o 
   6 -10  10        7.87       10.91      1.35 o 
  -5  -9  10        0.00       -0.42      0.42 o 
  -4  -9  10        0.05       -0.07      0.42 o 
  -3  -9  10        3.36        2.77      0.52 o 
  -2  -9  10        3.34        2.22      0.50 o 
  -1  -9  10        8.86       10.53      0.74 o 
   0  -9  10        2.34        1.37      0.42 o 
   1  -9  10       23.50       25.74      1.05 o 
   2  -9  10       13.22       12.47      0.79 o 
   3  -9  10        2.10        0.54      0.53 o 
   4  -9  10        0.68       -0.22      0.47 o 
   5  -9  10        0.15       -0.25      0.52 o 
   6  -9  10        9.98       15.17      1.56 o 
  -7  -8  10        0.00        0.06      0.50 o 
  -6  -8  10        2.39        2.42      0.62 o 
  -5  -8  10        6.90        4.53      0.57 o 
  -4  -8  10        3.06        3.06      0.52 o 
  -3  -8  10        1.90        3.36      0.62 o 
  -2  -8  10        5.17        4.98      0.56 o 
  -1  -8  10        7.27        5.60      0.59 o 
   0  -8  10        1.66        1.04      0.41 o 
   1  -8  10        5.18        5.37      0.59 o 
   2  -8  10       20.17       21.49      0.99 o 
   3  -8  10        4.65        4.57      0.59 o 
   4  -8  10       11.92       14.46      0.83 o 
   5  -8  10        1.71        0.98      0.62 o 
   6  -8  10        2.89        3.12      1.04 o 
  -7  -7  10        0.16       -0.16      0.45 o 
  -6  -7  10       13.50       13.31      0.81 o 
  -5  -7  10       51.90       63.12      2.53 o 
  -4  -7  10        0.84        1.24      0.41 o 
  -3  -7  10       26.00       31.13      1.13 o 
  -2  -7  10       97.80       90.67      2.25 o 
  -1  -7  10      125.71      125.52      2.42 o 
   0  -7  10        0.32       -0.20      0.35 o 
   1  -7  10        0.02       -0.10      0.34 o 
   2  -7  10       42.90       41.23      1.83 o 
   3  -7  10        1.29        1.04      0.44 o 
   4  -7  10        0.45       -0.20      0.37 o 
   5  -7  10        3.74        2.60      0.70 o 
   6  -7  10        4.26        3.43      0.94 o 
  -8  -6  10        0.07       -0.52      0.52 o 
  -7  -6  10        5.94        6.34      0.81 o 
  -6  -6  10       16.43       13.87      0.76 o 
  -5  -6  10        1.91        2.09      0.45 o 
  -4  -6  10       22.05       18.75      1.19 o 
  -3  -6  10       23.26       23.13      0.93 o 
  -2  -6  10      514.07      530.56     10.81 o 
  -1  -6  10       18.73       18.15      0.96 o 
   0  -6  10        1.44        1.56      0.42 o 
   1  -6  10        1.75        2.02      0.45 o 
   2  -6  10       36.78       32.86      1.17 o 
   3  -6  10        7.16        6.68      0.65 o 
   4  -6  10        8.19        8.44      0.69 o 
   5  -6  10        0.95        0.52      0.73 o 
   6  -6  10       19.49       22.12      1.32 o 
  -9  -5  10        2.57        1.45      0.83 o 
  -8  -5  10       14.13       18.39      1.66 o 
  -7  -5  10        0.03        0.45      0.94 o 
  -6  -5  10        0.71       -0.06      0.34 o 
  -5  -5  10        7.00        6.28      0.55 o 
  -4  -5  10        0.01        0.96      0.40 o 
  -3  -5  10       59.92       58.55      1.48 o 
  -2  -5  10       40.44       31.57      1.13 o 
  -1  -5  10      178.40      171.57      2.94 o 
   0  -5  10      199.47      200.34      4.13 o 
   1  -5  10       16.28       18.27      0.91 o 
   2  -5  10       63.88       64.52      2.19 o 
   3  -5  10        9.13        8.62      0.69 o 
   4  -5  10        1.40        0.88      0.47 o 
   5  -5  10        0.68        1.56      0.83 o 
   6  -5  10       15.42       17.48      1.25 o 
  -9  -4  10        1.47       -0.10      0.73 o 
  -8  -4  10        1.71        0.00      0.62 o 
  -7  -4  10        0.09        0.10      0.62 o 
  -6  -4  10        0.49        0.57      0.51 o 
  -5  -4  10        8.18        5.93      0.61 o 
  -4  -4  10        0.61        0.66      0.34 o 
  -3  -4  10        6.09        9.04      0.61 o 
  -2  -4  10        1.45        0.50      0.39 o 
  -1  -4  10        7.47        9.37      0.70 o 
   0  -4  10        2.60        1.70      0.49 o 
   1  -4  10       15.52       11.84      0.78 o 
   2  -4  10        4.40        3.60      0.70 o 
   3  -4  10        0.02        0.66      0.44 o 
   4  -4  10        1.00        1.40      0.59 o 
   5  -4  10        3.97        3.08      0.58 o 
 -10  -3  10        1.86        0.74      0.50 o 
  -9  -3  10        3.97        6.13      0.88 o 
  -8  -3  10        2.51        2.50      0.50 o 
  -7  -3  10        0.37        0.93      0.44 o 
  -6  -3  10        0.72        0.20      0.78 o 
  -5  -3  10       19.09       19.58      1.12 o 
  -4  -3  10       19.78       19.75      0.83 o 
  -3  -3  10        0.01        0.18      0.30 o 
  -2  -3  10       35.98       34.18      0.95 o 
  -1  -3  10        0.18       -0.29      0.29 o 
   0  -3  10       58.31       56.09      1.53 o 
   1  -3  10       17.41       21.51      1.49 o 
   2  -3  10        7.96        6.52      0.68 o 
   3  -3  10       30.98       34.24      1.25 o 
   4  -3  10        2.64        3.56      0.73 o 
   5  -3  10        7.02        8.60      0.98 o 
 -10  -2  10       20.86       22.55      1.56 o 
  -9  -2  10        4.14        3.22      0.57 o 
  -8  -2  10        7.03        4.58      0.65 o 
  -7  -2  10        0.08       -0.42      0.42 o 
  -6  -2  10        4.89        5.87      0.65 o 
  -5  -2  10        5.26        5.73      0.55 o 
  -4  -2  10        0.02        0.08      0.27 o 
  -3  -2  10        5.06        3.86      0.43 o 
  -2  -2  10        0.00       -0.24      0.24 o 
  -1  -2  10        0.09       -0.34      0.50 o 
   0  -2  10       31.40       27.72      1.09 o 
   1  -2  10       14.24       12.86      0.84 o 
   2  -2  10       49.83       47.31      1.48 o 
   3  -2  10        9.43       11.50      1.03 o 
   4  -2  10       17.33       25.53      1.13 o 
 -10  -1  10        1.36        0.00      0.62 o 
  -9  -1  10        0.03       -0.31      0.44 o 
  -8  -1  10       12.63       15.80      0.99 o 
  -7  -1  10       15.57       13.85      0.95 o 
  -6  -1  10       11.43        8.03      0.72 o 
  -5  -1  10       28.06       24.41      1.25 o 
  -4  -1  10      145.34      157.83      2.94 o 
  -3  -1  10        4.38        3.40      0.42 o 
  -2  -1  10        0.48        0.30      0.39 o 
  -1  -1  10        5.94        1.95      0.55 o 
   0  -1  10       52.74       51.64      1.50 o 
   1  -1  10       11.97       12.79      0.86 o 
   2  -1  10        7.32       11.32      1.56 o 
   3  -1  10        0.74        0.94      0.78 o 
 -10   0  10        0.05        0.21      0.62 o 
  -9   0  10        1.92        0.98      0.52 o 
  -8   0  10       16.58       14.80      1.19 o 
  -7   0  10        0.00        0.27      0.44 o 
  -6   0  10        5.09        4.96      0.70 o 
  -5   0  10        0.01       -0.12      0.52 o 
  -4   0  10       17.04       12.95      0.78 o 
  -3   0  10        1.55        0.92      0.41 o 
  -2   0  10       71.16       71.93      1.75 o 
  -1   0  10        6.68        9.31      0.71 o 
   0   0  10       73.08       75.41      1.90 o 
   1   0  10        0.12        1.13      0.62 o 
   2   0  10       28.70       30.55      2.13 o 
  -9   1  10        1.39        1.64      0.73 o 
  -8   1  10        0.07        0.13      0.57 o 
  -7   1  10        0.04        0.61      0.62 o 
  -6   1  10        8.38        8.34      0.84 o 
  -5   1  10        4.42       10.29      1.35 o 
  -4   1  10       15.68       13.51      1.66 o 
  -3   1  10        9.26       11.38      0.96 o 
  -2   1  10        3.01        2.90      0.61 o 
  -1   1  10        0.60       -0.25      0.41 o 
   0   1  10        6.63        6.13      1.25 o 
   1   1  10       12.17       10.81      1.56 o 
  -9   2  10        3.52        4.05      1.04 o 
  -8   2  10        0.01       -0.11      0.68 o 
  -7   2  10       23.51       22.95      1.28 o 
  -6   2  10        0.67        0.42      0.83 o 
  -5   2  10        6.29        7.27      1.25 o 
  -4   2  10        4.78        4.78      1.14 o 
  -3   2  10        7.92        9.83      0.95 o 
  -2   2  10        7.34        7.59      0.88 o 
  -1   2  10       20.35       24.00      1.97 o 
  -7   3  10       22.63       25.04      1.97 o 
  -6   3  10        5.57        8.94      1.35 o 
  -5   3  10        0.85        0.00      0.83 o 
  -4   3  10        3.86        8.52      1.35 o 
  -1 -11  11        6.17        6.50      0.88 o 
   0 -11  11        8.50        8.09      0.92 o 
   1 -11  11        1.85        2.22      0.78 o 
   2 -11  11        0.00       -0.18      0.50 o 
   3 -11  11        2.65        4.16      1.04 o 
  -3 -10  11        0.03       -0.22      0.47 o 
  -2 -10  11        0.04        0.67      0.55 o 
  -1 -10  11        3.56        3.16      1.40 o 
   0 -10  11        0.01       -0.35      0.47 o 
   1 -10  11        3.51        2.30      0.65 o 
   2 -10  11        3.34        1.91      0.62 o 
   3 -10  11        3.52        2.28      0.62 o 
   4 -10  11        1.92        1.66      0.83 o 
  -5  -9  11        0.21        0.16      0.50 o 
  -4  -9  11        1.53        1.74      0.62 o 
  -3  -9  11        1.21        2.18      0.59 o 
  -2  -9  11        3.39        3.57      0.65 o 
  -1  -9  11        2.25        1.99      0.63 o 
   0  -9  11        0.52        0.75      0.41 o 
   1  -9  11        1.53        1.22      0.46 o 
   2  -9  11        0.07       -0.42      0.42 o 
   3  -9  11        0.11       -0.42      0.42 o 
   4  -9  11       13.52       11.43      1.35 o 
   5  -9  11        1.93        1.45      0.83 o 
  -6  -8  11        7.38        7.11      0.82 o 
  -5  -8  11        0.61        0.92      0.57 o 
  -4  -8  11        3.40        3.98      0.56 o 
  -3  -8  11        6.59        6.54      0.66 o 
  -2  -8  11       32.85       31.14      1.19 o 
  -1  -8  11        3.48        4.60      0.69 o 
   0  -8  11        1.45        1.08      0.47 o 
   1  -8  11        3.69        3.85      0.57 o 
   2  -8  11        1.05        1.14      0.61 o 
   3  -8  11        1.30        1.74      0.55 o 
   4  -8  11        0.49        1.35      0.73 o 
   5  -8  11        0.71        1.35      0.83 o 
  -7  -7  11        0.20        1.35      0.94 o 
  -6  -7  11       19.59       17.14      0.94 o 
  -5  -7  11       29.90       34.28      1.27 o 
  -4  -7  11       55.74       65.02      1.71 o 
  -3  -7  11        6.81        7.72      0.69 o 
  -2  -7  11      190.77      206.28      3.48 o 
  -1  -7  11        4.82        3.97      0.58 o 
   0  -7  11       10.08        8.95      0.69 o 
   1  -7  11       23.01       21.00      0.99 o 
   2  -7  11        4.52        3.60      0.56 o 
   3  -7  11       40.62       36.27      1.31 o 
   4  -7  11       10.68       16.90      1.10 o 
   5  -7  11        1.90        3.22      1.04 o 
  -8  -6  11        0.43       -0.21      0.73 o 
  -7  -6  11        0.05        1.25      0.59 o 
  -6  -6  11        0.18        0.07      0.37 o 
  -5  -6  11        0.03       -0.31      0.37 o 
  -4  -6  11       48.28       36.99      1.79 o 
  -3  -6  11      166.73      167.09      3.86 o 
  -2  -6  11        2.89        3.80      0.59 o 
  -1  -6  11       17.89       18.21      0.94 o 
   0  -6  11       31.46       30.93      1.15 o 
   1  -6  11       48.12       50.17      1.48 o 
   2  -6  11       14.98       13.89      0.87 o 
   3  -6  11       23.40       23.00      1.28 o 
   4  -6  11        1.62        2.33      1.09 o 
   5  -6  11        7.98        9.25      1.45 o 
  -8  -5  11        3.34        0.83      0.94 o 
  -7  -5  11        2.28        2.08      0.83 o 
  -6  -5  11        7.24        7.68      0.84 o 
  -5  -5  11        0.60        0.13      0.51 o 
  -4  -5  11        7.13        9.33      0.70 o 
  -3  -5  11        4.38        6.54      1.54 o 
  -2  -5  11        8.87        6.20      0.65 o 
  -1  -5  11        0.22       -0.37      0.37 o 
   0  -5  11        1.62        1.67      0.49 o 
   1  -5  11        5.44        3.93      0.66 o 
   2  -5  11        0.43        0.06      0.43 o 
   3  -5  11       12.11       11.70      0.96 o 
   4  -5  11        8.88        7.27      0.88 o 
  -9  -4  11        0.12       -0.26      0.42 o 
  -8  -4  11        0.41        1.35      0.94 o 
  -7  -4  11        0.63       -0.42      0.73 o 
  -6  -4  11        0.32       -0.44      0.44 o 
  -5  -4  11        0.43       -0.15      0.35 o 
  -4  -4  11        0.91        0.84      0.39 o 
  -3  -4  11        1.39       -0.28      0.35 o 
  -2  -4  11       93.30      102.00      2.16 o 
  -1  -4  11        7.09        9.73      0.73 o 
   0  -4  11        5.34        4.42      0.61 o 
   1  -4  11        3.98        5.54      0.67 o 
   2  -4  11        1.77        2.55      0.66 o 
   3  -4  11        1.53        2.41      0.70 o 
   4  -4  11        2.70        2.84      0.78 o 
  -9  -3  11        4.32        5.57      0.73 o 
  -8  -3  11        0.72        0.34      0.42 o 
  -7  -3  11        0.08        0.21      0.42 o 
  -6  -3  11       14.32       15.14      1.02 o 
  -5  -3  11       14.33       14.61      0.84 o 
  -4  -3  11        0.98        0.58      0.32 o 
  -3  -3  11        0.64        1.16      0.38 o 
  -2  -3  11        0.18        0.03      0.39 o 
  -1  -3  11        3.68        3.76      0.56 o 
   0  -3  11        0.20        0.16      0.43 o 
   1  -3  11        0.40        0.47      0.51 o 
   2  -3  11       15.63       19.00      1.21 o 
   3  -3  11       27.10       30.47      2.34 o 
  -9  -2  11        0.03       -0.14      0.94 o 
  -8  -2  11        0.30        1.34      0.57 o 
  -7  -2  11       40.13       39.66      1.61 o 
  -6  -2  11        4.43        6.20      0.75 o 
  -5  -2  11        8.97        9.27      0.69 o 
  -4  -2  11       66.23       61.65      1.64 o 
  -3  -2  11        0.32       -0.09      0.30 o 
  -2  -2  11        6.67        7.15      0.89 o 
  -1  -2  11        4.93        6.34      0.65 o 
   0  -2  11       18.71       20.90      1.02 o 
   1  -2  11        8.17        5.57      0.84 o 
   2  -2  11        2.04        1.79      0.70 o 
  -9  -1  11        2.68        1.71      0.83 o 
  -8  -1  11        0.04       -0.22      0.47 o 
  -7  -1  11       12.42       14.57      1.66 o 
  -6  -1  11        7.63        5.44      0.77 o 
  -5  -1  11       13.26        9.70      0.87 o 
  -4  -1  11        8.83        7.64      0.88 o 
  -3  -1  11        8.86        9.49      0.73 o 
  -2  -1  11       29.68       26.03      1.39 o 
  -1  -1  11       24.17       22.20      1.08 o 
   0  -1  11       41.69       45.83      1.92 o 
   1  -1  11       43.18       45.57      1.84 o 
  -8   0  11        3.41        2.60      0.70 o 
  -7   0  11        0.05        0.29      0.57 o 
  -6   0  11       15.93       15.56      1.14 o 
  -5   0  11       13.26       16.52      1.66 o 
  -4   0  11        6.52        7.96      0.92 o 
  -3   0  11        2.13        5.43      0.84 o 
  -2   0  11        9.22        8.30      0.71 o 
  -1   0  11        8.41        8.01      0.95 o 
   0   0  11       26.16       27.32      1.46 o 
  -7   1  11        3.01        1.67      0.70 o 
  -6   1  11        1.03       -0.42      0.83 o 
  -5   1  11        0.95        0.21      0.94 o 
  -4   1  11       12.44       14.13      1.66 o 
  -3   1  11        0.50        1.40      1.30 o 
  -2   1  11        6.12        4.68      1.25 o 
  -2 -10  12        2.85        4.03      0.77 o 
  -1 -10  12        0.02       -0.44      0.44 o 
   0 -10  12        0.52       -0.21      0.51 o 
   1 -10  12        4.44        3.73      0.73 o 
   2 -10  12        2.93        3.42      1.25 o 
  -4  -9  12        0.05        0.10      0.47 o 
  -3  -9  12        0.32        0.00      0.51 o 
  -2  -9  12        0.74        0.43      0.50 o 
  -1  -9  12        0.28        0.09      0.47 o 
   0  -9  12        6.64       10.39      0.95 o 
   1  -9  12        0.00       -0.33      0.52 o 
   2  -9  12        2.59        3.25      0.72 o 
   3  -9  12        0.41        0.37      0.55 o 
  -5  -8  12        4.88        5.44      0.80 o 
  -4  -8  12        5.06        6.49      0.83 o 
  -3  -8  12       14.60       18.42      2.65 o 
  -2  -8  12        0.36        0.76      0.50 o 
  -1  -8  12        0.01        0.00      0.68 o 
   0  -8  12       19.81       21.83      2.08 o 
   1  -8  12        1.65        1.90      0.60 o 
   2  -8  12       13.42       14.24      1.06 o 
   3  -8  12        5.94        8.46      0.92 o 
  -6  -7  12       20.04       16.52      1.77 o 
  -5  -7  12       20.33       19.73      1.38 o 
  -4  -7  12        1.74        2.90      0.56 o 
  -3  -7  12        2.75        3.45      0.74 o 
  -2  -7  12        4.26        3.29      0.94 o 
  -1  -7  12        4.93        5.46      0.67 o 
   0  -7  12        2.39        1.66      0.59 o 
   1  -7  12        0.55       -0.54      1.04 o 
   2  -7  12       13.24       16.32      1.14 o 
   3  -7  12        0.00       -0.62      0.62 o 
  -7  -6  12        4.73        3.64      1.04 o 
  -6  -6  12        2.78        4.87      0.84 o 
  -5  -6  12        6.31        6.65      0.67 o 
  -4  -6  12       32.12       39.16      1.33 o 
  -3  -6  12       50.31       47.37      2.05 o 
  -2  -6  12        1.51        1.12      0.50 o 
  -1  -6  12        1.46        0.50      0.47 o 
   0  -6  12        0.88        1.42      0.62 o 
   1  -6  12        6.05        6.77      0.87 o 
   2  -6  12        8.17        7.75      1.04 o 
   3  -6  12        4.79        7.10      0.88 o 
  -7  -5  12        0.33        0.21      0.83 o 
  -6  -5  12        0.01       -0.55      0.55 o 
  -5  -5  12       19.36       15.56      1.18 o 
  -4  -5  12       19.81       21.26      0.99 o 
  -3  -5  12       28.61       30.04      1.19 o 
  -2  -5  12       14.17       16.87      1.55 o 
  -1  -5  12        5.43        7.60      0.70 o 
   0  -5  12        4.60        5.52      0.67 o 
   1  -5  12        1.94        1.72      0.62 o 
   2  -5  12        6.52        7.36      0.99 o 
   3  -5  12        0.65       -0.21      0.59 o 
  -8  -4  12        2.93        5.20      1.25 o 
  -7  -4  12        0.01       -0.42      0.42 o 
  -6  -4  12        0.00       -0.10      0.44 o 
  -5  -4  12       19.01       23.82      1.88 o 
  -4  -4  12        6.37        7.09      0.55 o 
  -3  -4  12        0.16       -0.26      0.32 o 
  -2  -4  12        0.20        0.00      0.43 o 
  -1  -4  12        4.73        6.71      0.71 o 
   0  -4  12        0.22        1.30      0.57 o 
   1  -4  12       19.58       24.21      1.92 o 
   2  -4  12        0.98       -0.53      0.94 o 
  -8  -3  12        0.11        0.77      0.73 o 
  -7  -3  12        7.04        6.96      0.82 o 
  -6  -3  12       15.91       15.64      1.14 o 
  -5  -3  12        0.07       -0.41      0.41 o 
  -4  -3  12        0.31       -0.37      0.37 o 
  -3  -3  12        1.83        0.67      0.45 o 
  -2  -3  12        0.21       -0.62      0.62 o 
  -1  -3  12        2.90        4.15      0.64 o 
   0  -3  12        0.19       -0.07      0.55 o 
   1  -3  12        4.06        5.34      0.92 o 
  -7  -2  12        0.91        0.64      0.52 o 
  -6  -2  12        0.01       -0.09      0.88 o 
  -5  -2  12        0.29        0.30      0.50 o 
  -4  -2  12        0.68        0.46      0.62 o 
  -3  -2  12        7.57        5.98      0.67 o 
  -2  -2  12        1.19        1.18      0.53 o 
  -1  -2  12        0.17       -0.55      0.55 o 
   0  -2  12        4.46        2.51      0.77 o 
  -7  -1  12        3.80        3.93      1.45 o 
  -6  -1  12        3.83        7.25      0.92 o 
  -5  -1  12        0.67        1.97      1.04 o 
  -4  -1  12        0.00       -0.55      0.55 o 
  -3  -1  12        0.74        0.16      0.66 o 
  -2  -1  12        0.02       -0.23      0.99 o 
  -1  -1  12        2.79        5.13      0.88 o 
  -5   0  12        3.89        5.30      1.35 o 
  -4   0  12        8.33        8.42      1.45 o 
  -1  -9  13        4.89        5.94      1.35 o 
   0  -9  13        3.40        4.49      0.81 o 
  -3  -8  13        3.79        4.44      0.80 o 
  -2  -8  13        0.66        1.00      0.60 o 
  -1  -8  13        1.72        1.61      0.62 o 
   0  -8  13        0.00        0.16      0.50 o 
   1  -8  13        0.48       -0.39      0.55 o 
  -5  -7  13        0.51        0.31      0.94 o 
  -4  -7  13        9.42       11.68      0.97 o 
  -3  -7  13       18.18       17.60      1.17 o 
  -2  -7  13        0.01        0.04      0.57 o 
  -1  -7  13        0.02       -0.42      0.78 o 
   0  -7  13        5.13        3.36      0.75 o 
   1  -7  13        1.75        2.53      0.83 o 
  -5  -6  13        2.79        3.12      1.14 o 
  -4  -6  13       20.17       19.64      1.20 o 
  -3  -6  13       45.51       47.68      1.82 o 
  -2  -6  13        0.01       -0.40      0.44 o 
  -1  -6  13        1.66        3.20      0.70 o 
   0  -6  13        4.18        3.94      0.77 o 
   1  -6  13       18.31       15.68      1.21 o 
  -6  -5  13        0.39        0.10      0.94 o 
  -5  -5  13        0.98        0.41      1.09 o 
  -4  -5  13       14.61       16.48      1.12 o 
  -3  -5  13        8.90        8.29      0.92 o 
  -2  -5  13        4.20        4.14      0.80 o 
  -1  -5  13        1.45        2.00      0.70 o 
   0  -5  13       12.02       12.98      1.09 o 
  -6  -4  13        0.06       -0.46      0.50 o 
  -5  -4  13        0.14       -0.01      0.44 o 
  -4  -4  13        0.04       -0.25      0.45 o 
  -3  -4  13        1.50        1.24      0.73 o 
  -2  -4  13        2.04        1.99      0.65 o 
  -1  -4  13        8.89       10.72      1.05 o 
  -5  -3  13        0.35        0.75      0.57 o 
  -4  -3  13        2.62        2.29      1.14 o 
  -3  -3  13        1.92        2.29      1.14 o 
  -2  -3  13        4.89        5.79      1.25 o 
                                                 
